# Supplementary material for: Towards phenotyping adaptive traits in camels: A study of the influence of hypotonic saline solutions on blood cell area
Source: PLoS One. 2024 Mar 11;19(3):e0298336. doi: 10.1371/journal.pone.0298336 (PMC10927079; doi:10.1371/journal.pone.0298336)
Supplement: S1 Table — (XLSX) [file pone.0298336.s001.xlsx]

## Sheet: Sheet1
Cell	Conc	time	Number Cells
Atypical Lymphocyte	0.9	0.25	0
Atypical Lymphocyte	0.9	0.5	0
Atypical Lymphocyte	0.9	1	0
Atypical Lymphocyte	0.9	2	0
Atypical Lymphocyte	0.9	4	0
Atypical Lymphocyte	0.9	24	0
Atypical Lymphocyte	0.9	72	0
Atypical Lymphocyte	0.75	0.25	0
Atypical Lymphocyte	0.75	0.5	0
Atypical Lymphocyte	0.75	1	0
Atypical Lymphocyte	0.75	2	0
Atypical Lymphocyte	0.75	4	0
Atypical Lymphocyte	0.75	24	0
Atypical Lymphocyte	0.75	72	18
Atypical Lymphocyte	0.5	0.25	15
Atypical Lymphocyte	0.5	0.5	9
Atypical Lymphocyte	0.5	1	15
Atypical Lymphocyte	0.5	2	0
Atypical Lymphocyte	0.5	4	3
Atypical Lymphocyte	0.5	24	12
Atypical Lymphocyte	0.5	72	6
Atypical Lymphocyte	0.25	0.25	15
Atypical Lymphocyte	0.25	0.5	33
Atypical Lymphocyte	0.25	1	24
Atypical Lymphocyte	0.25	2	9
Atypical Lymphocyte	0.25	4	21
Atypical Lymphocyte	0.25	24	15
Atypical Lymphocyte	0.25	72	21
Damaged cell	0.9	0.25	0
Damaged cell	0.9	0.5	0
Damaged cell	0.9	1	0
Damaged cell	0.9	2	0
Damaged cell	0.9	4	0
Damaged cell	0.9	24	0
Damaged cell	0.9	72	3
Damaged cell	0.75	0.25	0
Damaged cell	0.75	0.5	0
Damaged cell	0.75	1	0
Damaged cell	0.75	2	6
Damaged cell	0.75	4	75
Damaged cell	0.75	24	0
Damaged cell	0.75	72	36
Damaged cell	0.5	0.25	9
Damaged cell	0.5	0.5	12
Damaged cell	0.5	1	21
Damaged cell	0.5	2	75
Damaged cell	0.5	4	18
Damaged cell	0.5	24	9
Damaged cell	0.5	72	12
Damaged cell	0.25	0.25	21
Damaged cell	0.25	0.5	9
Damaged cell	0.25	1	6
Damaged cell	0.25	2	42
Damaged cell	0.25	4	36
Damaged cell	0.25	24	42
Damaged cell	0.25	72	21
Lymophocyte	0.9	0.25	24
Lymophocyte	0.9	0.5	36
Lymophocyte	0.9	1	39
Lymophocyte	0.9	2	36
Lymophocyte	0.9	4	27
Lymophocyte	0.9	24	36
Lymophocyte	0.9	72	27
Lymophocyte	0.75	0.25	45
Lymophocyte	0.75	0.5	36
Lymophocyte	0.75	1	24
Lymophocyte	0.75	2	21
Lymophocyte	0.75	4	0
Lymophocyte	0.75	24	36
Lymophocyte	0.75	72	9
Lymophocyte	0.5	0.25	33
Lymophocyte	0.5	0.5	24
Lymophocyte	0.5	1	9
Lymophocyte	0.5	2	0
Lymophocyte	0.5	4	21
Lymophocyte	0.5	24	21
Lymophocyte	0.5	72	24
Lymophocyte	0.25	0.25	12
Lymophocyte	0.25	0.5	12
Lymophocyte	0.25	1	24
Lymophocyte	0.25	2	12
Lymophocyte	0.25	4	3
Lymophocyte	0.25	24	6
Lymophocyte	0.25	72	24
Monocyte	0.9	0.25	21
Monocyte	0.9	0.5	12
Monocyte	0.9	1	15
Monocyte	0.9	2	12
Monocyte	0.9	4	21
Monocyte	0.9	24	18
Monocyte	0.9	72	18
Monocyte	0.75	0.25	18
Monocyte	0.75	0.5	18
Monocyte	0.75	1	12
Monocyte	0.75	2	15
Monocyte	0.75	4	0
Monocyte	0.75	24	15
Monocyte	0.75	72	0
Monocyte	0.5	0.25	3
Monocyte	0.5	0.5	3
Monocyte	0.5	1	9
Monocyte	0.5	2	0
Monocyte	0.5	4	12
Monocyte	0.5	24	12
Monocyte	0.5	72	15
Monocyte	0.25	0.25	12
Monocyte	0.25	0.5	9
Monocyte	0.25	1	6
Monocyte	0.25	2	9
Monocyte	0.25	4	9
Monocyte	0.25	24	3
Monocyte	0.25	72	6
Eosinophil	0.9	0.25	9
Eosinophil	0.9	0.5	0
Eosinophil	0.9	1	6
Eosinophil	0.9	2	0
Eosinophil	0.9	4	3
Eosinophil	0.9	24	12
Eosinophil	0.9	72	9
Eosinophil	0.75	0.25	0
Eosinophil	0.75	0.5	0
Eosinophil	0.75	1	6
Eosinophil	0.75	2	15
Eosinophil	0.75	4	0
Eosinophil	0.75	24	15
Eosinophil	0.75	72	3
Eosinophil	0.5	0.25	9
Eosinophil	0.5	0.5	0
Eosinophil	0.5	1	9
Eosinophil	0.5	2	0
Eosinophil	0.5	4	3
Eosinophil	0.5	24	0
Eosinophil	0.5	72	3
Eosinophil	0.25	0.25	3
Eosinophil	0.25	0.5	3
Eosinophil	0.25	1	3
Eosinophil	0.25	2	0
Eosinophil	0.25	4	0
Eosinophil	0.25	24	6
Eosinophil	0.25	72	0
Basophil	0.9	0.25	9
Basophil	0.9	0.5	6
Basophil	0.9	1	6
Basophil	0.9	2	6
Basophil	0.9	4	6
Basophil	0.9	24	0
Basophil	0.9	72	0
Basophil	0.75	0.25	0
Basophil	0.75	0.5	3
Basophil	0.75	1	3
Basophil	0.75	2	6
Basophil	0.75	4	0
Basophil	0.75	24	6
Basophil	0.75	72	3
Basophil	0.5	0.25	3
Basophil	0.5	0.5	3
Basophil	0.5	1	0
Basophil	0.5	2	0
Basophil	0.5	4	6
Basophil	0.5	24	6
Basophil	0.5	72	3
Basophil	0.25	0.25	6
Basophil	0.25	0.5	9
Basophil	0.25	1	9
Basophil	0.25	2	3
Basophil	0.25	4	6
Basophil	0.25	24	3
Basophil	0.25	72	3
Neutrophil	0.9	0.25	9
Neutrophil	0.9	0.5	21
Neutrophil	0.9	1	9
Neutrophil	0.9	2	21
Neutrophil	0.9	4	18
Neutrophil	0.9	24	9
Neutrophil	0.9	72	18
Neutrophil	0.75	0.25	9
Neutrophil	0.75	0.5	18
Neutrophil	0.75	1	30
Neutrophil	0.75	2	12
Neutrophil	0.75	4	0
Neutrophil	0.75	24	3
Neutrophil	0.75	72	6
Neutrophil	0.5	0.25	3
Neutrophil	0.5	0.5	24
Neutrophil	0.5	1	12
Neutrophil	0.5	2	0
Neutrophil	0.5	4	12
Neutrophil	0.5	24	15
Neutrophil	0.5	72	12
Neutrophil	0.25	0.25	3
Neutrophil	0.25	0.5	0
Neutrophil	0.25	1	3
Neutrophil	0.25	2	0
Neutrophil	0.25	4	0
Neutrophil	0.25	24	0
Neutrophil	0.25	72	0
