# Supplementary material for: Towards phenotyping adaptive traits in camels: A study of the influence of hypotonic saline solutions on blood cell area
Source: PLoS One. 2024 Mar 11;19(3):e0298336. doi: 10.1371/journal.pone.0298336 (PMC10927079; doi:10.1371/journal.pone.0298336)
Supplement: S2 Table — (XLSX) [file pone.0298336.s002.xlsx]

## Sheet: 20200212_camelblood_HA
No	Treatment	Conc	Time	Cell	CellType	L	W	Area
1	CDROM1_C1_15min	0.9	0.25	RBC	NA	4	3	9.42478
2	CDROM1_C1_15min	0.9	0.25	RBC	NA	4	3	9.42478
3	CDROM1_C1_15min	0.9	0.25	RBC	NA	4	3	9.42478
4	CDROM1_C1_15min	0.9	0.25	RBC	NA	6	3	14.1372
5	CDROM1_C1_15min	0.9	0.25	RBC	NA	5	3	11.781
6	CDROM1_C1_15min	0.9	0.25	RBC	NA	5	4	15.708
7	CDROM1_C1_15min	0.9	0.25	RBC	NA	6	2	9.42478
8	CDROM1_C1_15min	0.9	0.25	RBC	NA	6	3	14.1372
9	CDROM1_C1_15min	0.9	0.25	RBC	NA	6	3	14.1372
10	CDROM1_C1_15min	0.9	0.25	RBC	NA	5	2	7.85398
11	CDROM1_C1_15min	0.9	0.25	RBC	NA	5	4	15.708
12	CDROM1_C1_15min	0.9	0.25	RBC	NA	5	4	15.708
13	CDROM1_C1_15min	0.9	0.25	RBC	NA	6.5	2	10.2102
14	CDROM1_C1_15min	0.9	0.25	RBC	NA	6.5	3	15.3153
15	CDROM1_C1_15min	0.9	0.25	RBC	NA	6.5	3	15.3153
16	CDROM1_C1_15min	0.9	0.25	RBC	NA	6.5	3	15.3153
17	CDROM1_C1_15min	0.9	0.25	RBC	NA	5	2	7.85398
18	CDROM1_C1_15min	0.9	0.25	RBC	NA	6.5	3	15.3153
19	CDROM1_C1_15min	0.9	0.25	RBC	NA	5.5	3	12.9591
20	CDROM1_C1_15min	0.9	0.25	RBC	NA	5	2	7.85398
21	CDROM1_C1_15min	0.9	0.25	RBC	NA	6	4	18.8496
22	CDROM1_C1_15min	0.9	0.25	RBC	NA	5.5	4	17.2788
23	CDROM1_C1_15min	0.9	0.25	RBC	NA	6.5	2	10.2102
24	CDROM1_C1_15min	0.9	0.25	RBC	NA	5.5	3	12.9591
25	CDROM1_C1_15min	0.9	0.25	RBC	NA	5	3	11.781
26	CDROM1_C1_15min	0.9	0.25	WBC	Lymphocyte	5	5	19.635
27	CDROM1_C1_15min	0.9	0.25	WBC	Monocyte	4.5	4.5	15.9043
28	CDROM1_C1_15min	0.9	0.25	WBC	Lymphocyte	5	5	19.635
29	CDROM1_C1_15min	0.9	0.25	WBC	Neutrophil	6	6	28.2743
30	CDROM1_C1_15min	0.9	0.25	WBC	Basophil	5	5	19.635
31	CDROM1_C1_15min	0.9	0.25	WBC	Monocyte	6	6	28.2743
32	CDROM1_C1_15min	0.9	0.25	WBC	Eosinophil	5	5	19.635
33	CDROM1_C1_15min	0.9	0.25	WBC	Neutrophil	6	6	28.2743
34	CDROM1_C1_15min	0.9	0.25	WBC	Lymphocyte	6	6	28.2743
35	CDROM1_C1_15min	0.9	0.25	WBC	Lymphocyte	6	6	28.2743
36	CDROM1_C1_15min	0.9	0.25	WBC	Monocyte	5	5	19.635
37	CDROM1_C1_15min	0.9	0.25	WBC	Eosinophil	4.5	4.5	15.9043
38	CDROM1_C1_15min	0.9	0.25	WBC	Neutrophil	5	5	19.635
39	CDROM1_C1_15min	0.9	0.25	WBC	Basophil	6	6	28.2743
40	CDROM1_C1_15min	0.9	0.25	WBC	Lymphocyte	5	5	19.635
41	CDROM1_C1_15min	0.9	0.25	WBC	Monocyte	6	6	28.2743
42	CDROM1_C1_15min	0.9	0.25	WBC	Monocyte	5	5	19.635
43	CDROM1_C1_15min	0.9	0.25	WBC	Lymphocyte	4.5	4.5	15.9043
44	CDROM1_C1_15min	0.9	0.25	WBC	Lymphocyte	5	5	19.635
45	CDROM1_C1_15min	0.9	0.25	WBC	Lymphocyte	5	5	19.635
46	CDROM1_C1_15min	0.9	0.25	WBC	Monocyte	6	6	28.2743
47	CDROM1_C1_15min	0.9	0.25	WBC	Monocyte	6	6	28.2743
48	CDROM1_C1_15min	0.9	0.25	WBC	Eosinophil	7	7	38.4845
49	CDROM1_C1_15min	0.9	0.25	WBC	Basophil	6	6	28.2743
50	CDROM1_C1_30min	0.9	0.5	RBC	NA	6	3	14.1372
51	CDROM1_C1_30min	0.9	0.5	RBC	NA	6	3	14.1372
52	CDROM1_C1_30min	0.9	0.5	RBC	NA	5	2	7.85398
53	CDROM1_C1_30min	0.9	0.5	RBC	NA	7	3	16.4934
54	CDROM1_C1_30min	0.9	0.5	RBC	NA	7	4	21.9911
55	CDROM1_C1_30min	0.9	0.5	RBC	NA	5	3.5	13.7445
56	CDROM1_C1_30min	0.9	0.5	RBC	NA	5.5	4	17.2788
57	CDROM1_C1_30min	0.9	0.5	RBC	NA	6	2.5	11.781
58	CDROM1_C1_30min	0.9	0.5	RBC	NA	5.5	2.5	10.7992
59	CDROM1_C1_30min	0.9	0.5	RBC	NA	6	3	14.1372
60	CDROM1_C1_30min	0.9	0.5	RBC	NA	6	3	14.1372
61	CDROM1_C1_30min	0.9	0.5	RBC	NA	6	4	18.8496
62	CDROM1_C1_30min	0.9	0.5	RBC	NA	6	2.5	11.781
63	CDROM1_C1_30min	0.9	0.5	RBC	NA	6	3	14.1372
64	CDROM1_C1_30min	0.9	0.5	RBC	NA	5	4	15.708
65	CDROM1_C1_30min	0.9	0.5	RBC	NA	5	2	7.85398
66	CDROM1_C1_30min	0.9	0.5	RBC	NA	5	4	15.708
67	CDROM1_C1_30min	0.9	0.5	RBC	NA	5.5	2	8.63938
68	CDROM1_C1_30min	0.9	0.5	RBC	NA	5	3	11.781
69	CDROM1_C1_30min	0.9	0.5	RBC	NA	5	2.5	9.81748
70	CDROM1_C1_30min	0.9	0.5	RBC	NA	5.5	3	12.9591
71	CDROM1_C1_30min	0.9	0.5	RBC	NA	5.5	3	12.9591
72	CDROM1_C1_30min	0.9	0.5	RBC	NA	5.5	4	17.2788
73	CDROM1_C1_30min	0.9	0.5	RBC	NA	5.5	3	12.9591
74	CDROM1_C1_30min	0.9	0.5	RBC	NA	5.5	3	12.9591
75	CDROM1_C1_30min	0.9	0.5	WBC	Neutrophil	6	6	28.2743
76	CDROM1_C1_30min	0.9	0.5	WBC	Neutrophil	5	5	19.635
77	CDROM1_C1_30min	0.9	0.5	WBC	Lymphocyte	4	4	12.5664
78	CDROM1_C1_30min	0.9	0.5	WBC	Neutrophil	6.5	6.5	33.1831
79	CDROM1_C1_30min	0.9	0.5	WBC	Lymphocyte	7	7	38.4845
80	CDROM1_C1_30min	0.9	0.5	WBC	Lymphocyte	4	4	12.5664
81	CDROM1_C1_30min	0.9	0.5	WBC	Lymphocyte	7	7	38.4845
82	CDROM1_C1_30min	0.9	0.5	WBC	Monocyte	7	7	38.4845
83	CDROM1_C1_30min	0.9	0.5	WBC	Monocyte	5	5	19.635
84	CDROM1_C1_30min	0.9	0.5	WBC	Lymphocyte	6	6	28.2743
85	CDROM1_C1_30min	0.9	0.5	WBC	Lymphocyte	6	6	28.2743
86	CDROM1_C1_30min	0.9	0.5	WBC	Lymphocyte	5	5	19.635
87	CDROM1_C1_30min	0.9	0.5	WBC	Lymphocyte	6	6	28.2743
88	CDROM1_C1_30min	0.9	0.5	WBC	Neutrophil	6	6	28.2743
89	CDROM1_C1_30min	0.9	0.5	WBC	Basophil	6	6	28.2743
90	CDROM1_C1_30min	0.9	0.5	WBC	Neutrophil	6	6	28.2743
91	CDROM1_C1_30min	0.9	0.5	WBC	Basophil	5	5	19.635
92	CDROM1_C1_30min	0.9	0.5	WBC	Monocyte	5	5	19.635
93	CDROM1_C1_30min	0.9	0.5	WBC	Lymphocyte	6	6	28.2743
94	CDROM1_C1_30min	0.9	0.5	WBC	Lymphocyte	5	5	19.635
95	CDROM1_C1_30min	0.9	0.5	WBC	Monocyte	6	6	28.2743
96	CDROM1_C1_30min	0.9	0.5	WBC	Lymphocyte	5	5	19.635
97	CDROM1_C1_30min	0.9	0.5	WBC	Lymphocyte	6	6	28.2743
98	CDROM1_C1_30min	0.9	0.5	WBC	Neutrophil	5	5	19.635
99	CDROM1_C1_30min	0.9	0.5	WBC	Neutrophil	6	6	28.2743
100	CDROM1_C1_1hr	0.9	1	RBC	NA	6	3	14.1372
101	CDROM1_C1_1hr	0.9	1	RBC	NA	6	4	18.8496
102	CDROM1_C1_1hr	0.9	1	RBC	NA	6	3	14.1372
103	CDROM1_C1_1hr	0.9	1	RBC	NA	5	3	11.781
104	CDROM1_C1_1hr	0.9	1	RBC	NA	5.5	3	12.9591
105	CDROM1_C1_1hr	0.9	1	RBC	NA	5.5	3	12.9591
106	CDROM1_C1_1hr	0.9	1	RBC	NA	6	4	18.8496
107	CDROM1_C1_1hr	0.9	1	RBC	NA	6	3	14.1372
108	CDROM1_C1_1hr	0.9	1	RBC	NA	6	4	18.8496
109	CDROM1_C1_1hr	0.9	1	RBC	NA	7	4	21.9911
110	CDROM1_C1_1hr	0.9	1	RBC	NA	5.5	4	17.2788
111	CDROM1_C1_1hr	0.9	1	RBC	NA	6	3	14.1372
112	CDROM1_C1_1hr	0.9	1	RBC	NA	6	3	14.1372
113	CDROM1_C1_1hr	0.9	1	RBC	NA	5	3	11.781
114	CDROM1_C1_1hr	0.9	1	RBC	NA	5	4	15.708
115	CDROM1_C1_1hr	0.9	1	RBC	NA	5.5	4	17.2788
116	CDROM1_C1_1hr	0.9	1	RBC	NA	6	3	14.1372
117	CDROM1_C1_1hr	0.9	1	RBC	NA	6	3	14.1372
118	CDROM1_C1_1hr	0.9	1	RBC	NA	5.5	3	12.9591
119	CDROM1_C1_1hr	0.9	1	RBC	NA	5.5	3	12.9591
120	CDROM1_C1_1hr	0.9	1	RBC	NA	5.5	4	17.2788
121	CDROM1_C1_1hr	0.9	1	RBC	NA	5	3	11.781
122	CDROM1_C1_1hr	0.9	1	RBC	NA	6	3	14.1372
123	CDROM1_C1_1hr	0.9	1	RBC	NA	6	3	14.1372
124	CDROM1_C1_1hr	0.9	1	RBC	NA	6	3	14.1372
125	CDROM1_C1_1hr	0.9	1	WBC	Lymphocyte	5	5	19.635
126	CDROM1_C1_1hr	0.9	1	WBC	Lymphocyte	5.5	5.5	23.7583
127	CDROM1_C1_1hr	0.9	1	WBC	Lymphocyte	5	5	19.635
128	CDROM1_C1_1hr	0.9	1	WBC	Neutrophil	6	6	28.2743
129	CDROM1_C1_1hr	0.9	1	WBC	Lymphocyte	5	5	19.635
130	CDROM1_C1_1hr	0.9	1	WBC	Lymphocyte	5	5	19.635
131	CDROM1_C1_1hr	0.9	1	WBC	Lymphocyte	5	5	19.635
132	CDROM1_C1_1hr	0.9	1	WBC	Lymphocyte	5	5	19.635
133	CDROM1_C1_1hr	0.9	1	WBC	Lymphocyte	5	5	19.635
134	CDROM1_C1_1hr	0.9	1	WBC	Lymphocyte	4	4	12.5664
135	CDROM1_C1_1hr	0.9	1	WBC	Lymphocyte	5	5	19.635
136	CDROM1_C1_1hr	0.9	1	WBC	Monocyte	5	5	19.635
137	CDROM1_C1_1hr	0.9	1	WBC	Lymphocyte	5	5	19.635
138	CDROM1_C1_1hr	0.9	1	WBC	Basophil	5	5	19.635
139	CDROM1_C1_1hr	0.9	1	WBC	Eosinophil	6	6	28.2743
140	CDROM1_C1_1hr	0.9	1	WBC	Monocyte	5	5	19.635
141	CDROM1_C1_1hr	0.9	1	WBC	Monocyte	5	5	19.635
142	CDROM1_C1_1hr	0.9	1	WBC	Lymphocyte	5.5	5.5	23.7583
143	CDROM1_C1_1hr	0.9	1	WBC	Monocyte	5	5	19.635
144	CDROM1_C1_1hr	0.9	1	WBC	Lymphocyte	7	7	38.4845
145	CDROM1_C1_1hr	0.9	1	WBC	Neutrophil	5	5	19.635
146	CDROM1_C1_1hr	0.9	1	WBC	Eosinophil	5	5	19.635
147	CDROM1_C1_1hr	0.9	1	WBC	Basophil	6	6	28.2743
148	CDROM1_C1_1hr	0.9	1	WBC	Monocyte	5	5	19.635
149	CDROM1_C1_1hr	0.9	1	WBC	Neutrophil	7	7	38.4845
150	CDROM1_C1_2hrs	0.9	2	RBC	NA	6	3	14.1372
151	CDROM1_C1_2hrs	0.9	2	RBC	NA	6	4	18.8496
152	CDROM1_C1_2hrs	0.9	2	RBC	NA	5	3	11.781
153	CDROM1_C1_2hrs	0.9	2	RBC	NA	6	3	14.1372
154	CDROM1_C1_2hrs	0.9	2	RBC	NA	5	3.5	13.7445
155	CDROM1_C1_2hrs	0.9	2	RBC	NA	5	4	15.708
156	CDROM1_C1_2hrs	0.9	2	RBC	NA	6	3	14.1372
157	CDROM1_C1_2hrs	0.9	2	RBC	NA	6	3.5	16.4934
158	CDROM1_C1_2hrs	0.9	2	RBC	NA	5	3	11.781
159	CDROM1_C1_2hrs	0.9	2	RBC	NA	6	3	14.1372
160	CDROM1_C1_2hrs	0.9	2	RBC	NA	5	3	11.781
161	CDROM1_C1_2hrs	0.9	2	RBC	NA	6	3	14.1372
162	CDROM1_C1_2hrs	0.9	2	RBC	NA	7	3	16.4934
163	CDROM1_C1_2hrs	0.9	2	RBC	NA	7	3	16.4934
164	CDROM1_C1_2hrs	0.9	2	RBC	NA	6	4	18.8496
165	CDROM1_C1_2hrs	0.9	2	RBC	NA	6	3	14.1372
166	CDROM1_C1_2hrs	0.9	2	RBC	NA	5	3	11.781
167	CDROM1_C1_2hrs	0.9	2	RBC	NA	6	3	14.1372
168	CDROM1_C1_2hrs	0.9	2	RBC	NA	6	3	14.1372
169	CDROM1_C1_2hrs	0.9	2	RBC	NA	5	3.5	13.7445
170	CDROM1_C1_2hrs	0.9	2	RBC	NA	6	4	18.8496
171	CDROM1_C1_2hrs	0.9	2	RBC	NA	6	3	14.1372
172	CDROM1_C1_2hrs	0.9	2	RBC	NA	5	3	11.781
173	CDROM1_C1_2hrs	0.9	2	RBC	NA	6	4	18.8496
174	CDROM1_C1_2hrs	0.9	2	RBC	NA	6	4	18.8496
175	CDROM1_C1_2hrs	0.9	2	WBC	Neutrophil	9	9	63.6173
176	CDROM1_C1_2hrs	0.9	2	WBC	Neutrophil	9	9	63.6173
177	CDROM1_C1_2hrs	0.9	2	WBC	Lymphocyte	7	7	38.4845
178	CDROM1_C1_2hrs	0.9	2	WBC	Neutrophil	7	7	38.4845
179	CDROM1_C1_2hrs	0.9	2	WBC	Lymphocyte	7	7	38.4845
180	CDROM1_C1_2hrs	0.9	2	WBC	Lymphocyte	8	8	50.2655
181	CDROM1_C1_2hrs	0.9	2	WBC	Lymphocyte	8	8	50.2655
182	CDROM1_C1_2hrs	0.9	2	WBC	Monocyte	9	9	63.6173
183	CDROM1_C1_2hrs	0.9	2	WBC	Monocyte	9	9	63.6173
184	CDROM1_C1_2hrs	0.9	2	WBC	Lymphocyte	8	8	50.2655
185	CDROM1_C1_2hrs	0.9	2	WBC	Lymphocyte	7	7	38.4845
186	CDROM1_C1_2hrs	0.9	2	WBC	Lymphocyte	8	8	50.2655
187	CDROM1_C1_2hrs	0.9	2	WBC	Lymphocyte	7	7	38.4845
188	CDROM1_C1_2hrs	0.9	2	WBC	Neutrophil	7	7	38.4845
189	CDROM1_C1_2hrs	0.9	2	WBC	Basophil	8	8	50.2655
190	CDROM1_C1_2hrs	0.9	2	WBC	Neutrophil	7	7	38.4845
191	CDROM1_C1_2hrs	0.9	2	WBC	Basophil	6	6	28.2743
192	CDROM1_C1_2hrs	0.9	2	WBC	Monocyte	5.5	5.5	23.7583
193	CDROM1_C1_2hrs	0.9	2	WBC	Lymphocyte	7	7	38.4845
194	CDROM1_C1_2hrs	0.9	2	WBC	Lymphocyte	5	5	19.635
195	CDROM1_C1_2hrs	0.9	2	WBC	Monocyte	7	7	38.4845
196	CDROM1_C1_2hrs	0.9	2	WBC	Lymphocyte	5.5	5.5	23.7583
197	CDROM1_C1_2hrs	0.9	2	WBC	Lymphocyte	7	7	38.4845
198	CDROM1_C1_2hrs	0.9	2	WBC	Neutrophil	5.5	5.5	23.7583
199	CDROM1_C1_2hrs	0.9	2	WBC	Neutrophil	5.5	5.5	23.7583
200	CDROM1_C1_4hrs	0.9	4	RBC	NA	6	4	18.8496
201	CDROM1_C1_4hrs	0.9	4	RBC	NA	6	3	14.1372
202	CDROM1_C1_4hrs	0.9	4	RBC	NA	6	3.5	16.4934
203	CDROM1_C1_4hrs	0.9	4	RBC	NA	6	3	14.1372
204	CDROM1_C1_4hrs	0.9	4	RBC	NA	7	3	16.4934
205	CDROM1_C1_4hrs	0.9	4	RBC	NA	6	3.5	16.4934
206	CDROM1_C1_4hrs	0.9	4	RBC	NA	6	3.5	16.4934
207	CDROM1_C1_4hrs	0.9	4	RBC	NA	6	3	14.1372
208	CDROM1_C1_4hrs	0.9	4	RBC	NA	7	3	16.4934
209	CDROM1_C1_4hrs	0.9	4	RBC	NA	7	3	16.4934
210	CDROM1_C1_4hrs	0.9	4	RBC	NA	5.5	3.5	15.1189
211	CDROM1_C1_4hrs	0.9	4	RBC	NA	5.5	3	12.9591
212	CDROM1_C1_4hrs	0.9	4	RBC	NA	7	3	16.4934
213	CDROM1_C1_4hrs	0.9	4	RBC	NA	6	4	18.8496
214	CDROM1_C1_4hrs	0.9	4	RBC	NA	6	4	18.8496
215	CDROM1_C1_4hrs	0.9	4	RBC	NA	6	3	14.1372
216	CDROM1_C1_4hrs	0.9	4	RBC	NA	6	3	14.1372
217	CDROM1_C1_4hrs	0.9	4	RBC	NA	7	4	21.9911
218	CDROM1_C1_4hrs	0.9	4	RBC	NA	6	3	14.1372
219	CDROM1_C1_4hrs	0.9	4	RBC	NA	6	3	14.1372
220	CDROM1_C1_4hrs	0.9	4	RBC	NA	6	3.5	16.4934
221	CDROM1_C1_4hrs	0.9	4	RBC	NA	6	4	18.8496
222	CDROM1_C1_4hrs	0.9	4	RBC	NA	5.5	3	12.9591
223	CDROM1_C1_4hrs	0.9	4	RBC	NA	6	4	18.8496
224	CDROM1_C1_4hrs	0.9	4	RBC	NA	6	3	14.1372
225	CDROM1_C1_4hrs	0.9	4	WBC	Neutrophil	9	9	63.6173
226	CDROM1_C1_4hrs	0.9	4	WBC	Lymphocyte	7.5	7.5	44.1786
227	CDROM1_C1_4hrs	0.9	4	WBC	Lymphocyte	7	7	38.4845
228	CDROM1_C1_4hrs	0.9	4	WBC	Lymphocyte	6	6	28.2743
229	CDROM1_C1_4hrs	0.9	4	WBC	Monocyte	6	6	28.2743
230	CDROM1_C1_4hrs	0.9	4	WBC	Lymphocyte	6	6	28.2743
231	CDROM1_C1_4hrs	0.9	4	WBC	Lymphocyte	8	8	50.2655
232	CDROM1_C1_4hrs	0.9	4	WBC	Neutrophil	6	6	28.2743
233	CDROM1_C1_4hrs	0.9	4	WBC	Neutrophil	8	8	50.2655
234	CDROM1_C1_4hrs	0.9	4	WBC	Neutrophil	8	8	50.2655
235	CDROM1_C1_4hrs	0.9	4	WBC	Monocyte	8	8	50.2655
236	CDROM1_C1_4hrs	0.9	4	WBC	Monocyte	9	9	63.6173
237	CDROM1_C1_4hrs	0.9	4	WBC	Eosinophil	9	9	63.6173
238	CDROM1_C1_4hrs	0.9	4	WBC	Monocyte	7	7	38.4845
239	CDROM1_C1_4hrs	0.9	4	WBC	Lymphocyte	10	10	78.5398
240	CDROM1_C1_4hrs	0.9	4	WBC	Lymphocyte	7	7	38.4845
241	CDROM1_C1_4hrs	0.9	4	WBC	Basophil	6	6	28.2743
242	CDROM1_C1_4hrs	0.9	4	WBC	Basophil	7	7	38.4845
243	CDROM1_C1_4hrs	0.9	4	WBC	Lymphocyte	6	6	28.2743
244	CDROM1_C1_4hrs	0.9	4	WBC	Lymphocyte	6	6	28.2743
245	CDROM1_C1_4hrs	0.9	4	WBC	Neutrophil	6	6	28.2743
246	CDROM1_C1_4hrs	0.9	4	WBC	Neutrophil	6	6	28.2743
247	CDROM1_C1_4hrs	0.9	4	WBC	Monocyte	5.5	5.5	23.7583
248	CDROM1_C1_4hrs	0.9	4	WBC	Monocyte	5.5	5.5	23.7583
249	CDROM1_C1_4hrs	0.9	4	WBC	Monocyte	7	7	38.4845
250	CDROM1_C1_24hrs	0.9	24	RBC	NA	7	3.5	19.2423
251	CDROM1_C1_24hrs	0.9	24	RBC	NA	6	4	18.8496
252	CDROM1_C1_24hrs	0.9	24	RBC	NA	7	4	21.9911
253	CDROM1_C1_24hrs	0.9	24	RBC	NA	6.5	3.5	17.8678
254	CDROM1_C1_24hrs	0.9	24	RBC	NA	6	4	18.8496
255	CDROM1_C1_24hrs	0.9	24	RBC	NA	6	3	14.1372
256	CDROM1_C1_24hrs	0.9	24	RBC	NA	6	3.5	16.4934
257	CDROM1_C1_24hrs	0.9	24	RBC	NA	7	4	21.9911
258	CDROM1_C1_24hrs	0.9	24	RBC	NA	7	3.5	19.2423
259	CDROM1_C1_24hrs	0.9	24	RBC	NA	7	3	16.4934
260	CDROM1_C1_24hrs	0.9	24	RBC	NA	7	4	21.9911
261	CDROM1_C1_24hrs	0.9	24	RBC	NA	6	4	18.8496
262	CDROM1_C1_24hrs	0.9	24	RBC	NA	6	3	14.1372
263	CDROM1_C1_24hrs	0.9	24	RBC	NA	7	3	16.4934
264	CDROM1_C1_24hrs	0.9	24	RBC	NA	6	3	14.1372
265	CDROM1_C1_24hrs	0.9	24	RBC	NA	6	4	18.8496
266	CDROM1_C1_24hrs	0.9	24	RBC	NA	6	3	14.1372
267	CDROM1_C1_24hrs	0.9	24	RBC	NA	6	3	14.1372
268	CDROM1_C1_24hrs	0.9	24	RBC	NA	7	3	16.4934
269	CDROM1_C1_24hrs	0.9	24	RBC	NA	6.5	3	15.3153
270	CDROM1_C1_24hrs	0.9	24	RBC	NA	6	3	14.1372
271	CDROM1_C1_24hrs	0.9	24	RBC	NA	7	3	16.4934
272	CDROM1_C1_24hrs	0.9	24	RBC	NA	6	3	14.1372
273	CDROM1_C1_24hrs	0.9	24	RBC	NA	6	3.5	16.4934
274	CDROM1_C1_24hrs	0.9	24	RBC	NA	6.5	3	15.3153
275	CDROM1_C1_24hrs	0.9	24	WBC	Lymphocyte	8	8	50.2655
276	CDROM1_C1_24hrs	0.9	24	WBC	Lymphocyte	8	8	50.2655
277	CDROM1_C1_24hrs	0.9	24	WBC	Lymphocyte	7	7	38.4845
278	CDROM1_C1_24hrs	0.9	24	WBC	Lymphocyte	8	8	50.2655
279	CDROM1_C1_24hrs	0.9	24	WBC	Lymphocyte	7	7	38.4845
280	CDROM1_C1_24hrs	0.9	24	WBC	Lymphocyte	7	7	38.4845
281	CDROM1_C1_24hrs	0.9	24	WBC	Lymphocyte	9	9	63.6173
282	CDROM1_C1_24hrs	0.9	24	WBC	Lymphocyte	6	6	28.2743
283	CDROM1_C1_24hrs	0.9	24	WBC	Lymphocyte	6	6	28.2743
284	CDROM1_C1_24hrs	0.9	24	WBC	Lymphocyte	5.5	5.5	23.7583
285	CDROM1_C1_24hrs	0.9	24	WBC	Lymphocyte	6	6	28.2743
286	CDROM1_C1_24hrs	0.9	24	WBC	Lymphocyte	7	7	38.4845
287	CDROM1_C1_24hrs	0.9	24	WBC	Neutrophil	11	11	95.0332
288	CDROM1_C1_24hrs	0.9	24	WBC	Monocyte	7	7	38.4845
289	CDROM1_C1_24hrs	0.9	24	WBC	Neutrophil	9	9	63.6173
290	CDROM1_C1_24hrs	0.9	24	WBC	Monocyte	7	7	38.4845
291	CDROM1_C1_24hrs	0.9	24	WBC	Neutrophil	7	7	38.4845
292	CDROM1_C1_24hrs	0.9	24	WBC	Monocyte	7	7	38.4845
293	CDROM1_C1_24hrs	0.9	24	WBC	Eosinophil	8.5	8.5	56.745
294	CDROM1_C1_24hrs	0.9	24	WBC	Monocyte	8	8	50.2655
295	CDROM1_C1_24hrs	0.9	24	WBC	Monocyte	7	7	38.4845
296	CDROM1_C1_24hrs	0.9	24	WBC	Monocyte	7	7	38.4845
297	CDROM1_C1_24hrs	0.9	24	WBC	Eosinophil	7	7	38.4845
298	CDROM1_C1_24hrs	0.9	24	WBC	Eosinophil	7	7	38.4845
299	CDROM1_C1_24hrs	0.9	24	WBC	Eosinophil	5.5	5.5	23.7583
350	CDROM1_C2_15min	0.75	0.25	RBC	NA	7	3	16.4934
351	CDROM1_C2_15min	0.75	0.25	RBC	NA	5	2	7.85398
352	CDROM1_C2_15min	0.75	0.25	RBC	NA	5	2	7.85398
353	CDROM1_C2_15min	0.75	0.25	RBC	NA	5	2	7.85398
354	CDROM1_C2_15min	0.75	0.25	RBC	NA	5	3	11.781
355	CDROM1_C2_15min	0.75	0.25	RBC	NA	7	4	21.9911
356	CDROM1_C2_15min	0.75	0.25	RBC	NA	6	3	14.1372
357	CDROM1_C2_15min	0.75	0.25	RBC	NA	7.5	4	23.5619
358	CDROM1_C2_15min	0.75	0.25	RBC	NA	6	3	14.1372
359	CDROM1_C2_15min	0.75	0.25	RBC	NA	6	3	14.1372
360	CDROM1_C2_15min	0.75	0.25	RBC	NA	6.5	3	15.3153
361	CDROM1_C2_15min	0.75	0.25	RBC	NA	5.5	3	12.9591
362	CDROM1_C2_15min	0.75	0.25	RBC	NA	6	3.5	16.4934
363	CDROM1_C2_15min	0.75	0.25	RBC	NA	6	3	14.1372
364	CDROM1_C2_15min	0.75	0.25	RBC	NA	6.5	3	15.3153
365	CDROM1_C2_15min	0.75	0.25	RBC	NA	6	4	18.8496
366	CDROM1_C2_15min	0.75	0.25	RBC	NA	6	4	18.8496
367	CDROM1_C2_15min	0.75	0.25	RBC	NA	6	3.5	16.4934
368	CDROM1_C2_15min	0.75	0.25	RBC	NA	5.5	3.5	15.1189
369	CDROM1_C2_15min	0.75	0.25	RBC	NA	5	4	15.708
370	CDROM1_C2_15min	0.75	0.25	RBC	NA	5.5	3.5	15.1189
371	CDROM1_C2_15min	0.75	0.25	RBC	NA	6	3.5	16.4934
372	CDROM1_C2_15min	0.75	0.25	RBC	NA	7.5	3	17.6715
373	CDROM1_C2_15min	0.75	0.25	RBC	NA	6	2	9.42478
374	CDROM1_C2_15min	0.75	0.25	RBC	NA	5	2	7.85398
375	CDROM1_C2_15min	0.75	0.25	WBC	Lymphocyte	6	6	28.2743
376	CDROM1_C2_15min	0.75	0.25	WBC	Lymphocyte	6	6	28.2743
377	CDROM1_C2_15min	0.75	0.25	WBC	Lymphocyte	6	6	28.2743
378	CDROM1_C2_15min	0.75	0.25	WBC	Lymphocyte	6	6	28.2743
379	CDROM1_C2_15min	0.75	0.25	WBC	Lymphocyte	9	9	63.6173
380	CDROM1_C2_15min	0.75	0.25	WBC	Lymphocyte	9	9	63.6173
381	CDROM1_C2_15min	0.75	0.25	WBC	Lymphocyte	8	8	50.2655
382	CDROM1_C2_15min	0.75	0.25	WBC	Neutrophil	8	8	50.2655
383	CDROM1_C2_15min	0.75	0.25	WBC	Neutrophil	8	8	50.2655
384	CDROM1_C2_15min	0.75	0.25	WBC	Lymphocyte	6.5	6.5	33.1831
385	CDROM1_C2_15min	0.75	0.25	WBC	Neutrophil	9	9	63.6173
386	CDROM1_C2_15min	0.75	0.25	WBC	Lymphocyte	7	7	38.4845
387	CDROM1_C2_15min	0.75	0.25	WBC	Monocyte	5	5	19.635
388	CDROM1_C2_15min	0.75	0.25	WBC	Lymphocyte	5.5	5.5	23.7583
389	CDROM1_C2_15min	0.75	0.25	WBC	Monocyte	7	7	38.4845
390	CDROM1_C2_15min	0.75	0.25	WBC	Monocyte	9	9	63.6173
391	CDROM1_C2_15min	0.75	0.25	WBC	Lymphocyte	9	9	63.6173
392	CDROM1_C2_15min	0.75	0.25	WBC	Lymphocyte	6	6	28.2743
393	CDROM1_C2_15min	0.75	0.25	WBC	Monocyte	6	6	28.2743
394	CDROM1_C2_15min	0.75	0.25	WBC	Lymphocyte	6	6	28.2743
395	CDROM1_C2_15min	0.75	0.25	WBC	Monocyte	6	6	28.2743
396	CDROM1_C2_15min	0.75	0.25	WBC	Lymphocyte	8	8	50.2655
397	CDROM1_C2_15min	0.75	0.25	WBC	Lymphocyte	9	9	63.6173
398	CDROM1_C2_15min	0.75	0.25	WBC	Monocyte	5.5	5.5	23.7583
399	CDROM1_C2_30min	0.75	0.5	RBC	NA	7	4	21.9911
400	CDROM1_C2_30min	0.75	0.5	RBC	NA	6.6	4	20.7345
401	CDROM1_C2_30min	0.75	0.5	RBC	NA	7	4	21.9911
402	CDROM1_C2_30min	0.75	0.5	RBC	NA	5.5	3	12.9591
403	CDROM1_C2_30min	0.75	0.5	RBC	NA	6	3.5	16.4934
404	CDROM1_C2_30min	0.75	0.5	RBC	NA	6.5	4	20.4204
405	CDROM1_C2_30min	0.75	0.5	RBC	NA	8	4	25.1327
406	CDROM1_C2_30min	0.75	0.5	RBC	NA	7	4	21.9911
407	CDROM1_C2_30min	0.75	0.5	RBC	NA	7	4	21.9911
408	CDROM1_C2_30min	0.75	0.5	RBC	NA	7	4	21.9911
409	CDROM1_C2_30min	0.75	0.5	RBC	NA	7	4	21.9911
410	CDROM1_C2_30min	0.75	0.5	RBC	NA	7	4	21.9911
411	CDROM1_C2_30min	0.75	0.5	RBC	NA	7	4.5	24.74
412	CDROM1_C2_30min	0.75	0.5	RBC	NA	7.5	4	23.5619
413	CDROM1_C2_30min	0.75	0.5	RBC	NA	6	4	18.8496
414	CDROM1_C2_30min	0.75	0.5	RBC	NA	6	3.5	16.4934
415	CDROM1_C2_30min	0.75	0.5	RBC	NA	6	4	18.8496
416	CDROM1_C2_30min	0.75	0.5	RBC	NA	8	4	25.1327
417	CDROM1_C2_30min	0.75	0.5	RBC	NA	8	4	25.1327
418	CDROM1_C2_30min	0.75	0.5	RBC	NA	6	3.5	16.4934
419	CDROM1_C2_30min	0.75	0.5	RBC	NA	6	3.5	16.4934
420	CDROM1_C2_30min	0.75	0.5	RBC	NA	6	4	18.8496
421	CDROM1_C2_30min	0.75	0.5	RBC	NA	6.5	4	20.4204
422	CDROM1_C2_30min	0.75	0.5	RBC	NA	6	3.5	16.4934
423	CDROM1_C2_30min	0.75	0.5	RBC	NA	6	4	18.8496
424	CDROM1_C2_30min	0.75	0.5	WBC	Lymphocyte	6	6	28.2743
425	CDROM1_C2_30min	0.75	0.5	WBC	Monocyte	8	8	50.2655
426	CDROM1_C2_30min	0.75	0.5	WBC	Lymphocyte	7	7	38.4845
427	CDROM1_C2_30min	0.75	0.5	WBC	Monocyte	7	7	38.4845
428	CDROM1_C2_30min	0.75	0.5	WBC	Monocyte	6	6	28.2743
429	CDROM1_C2_30min	0.75	0.5	WBC	Monocyte	8	8	50.2655
430	CDROM1_C2_30min	0.75	0.5	WBC	Monocyte	5	5	19.635
431	CDROM1_C2_30min	0.75	0.5	WBC	Lymphocyte	6	6	28.2743
432	CDROM1_C2_30min	0.75	0.5	WBC	Neutrophil	5	5	19.635
433	CDROM1_C2_30min	0.75	0.5	WBC	Monocyte	6	6	28.2743
434	CDROM1_C2_30min	0.75	0.5	WBC	Lymphocyte	6	6	28.2743
435	CDROM1_C2_30min	0.75	0.5	WBC	Neutrophil	6	6	28.2743
436	CDROM1_C2_30min	0.75	0.5	WBC	Lymphocyte	5	5	19.635
437	CDROM1_C2_30min	0.75	0.5	WBC	Lymphocyte	5.5	5.5	23.7583
438	CDROM1_C2_30min	0.75	0.5	WBC	Lymphocyte	5.5	5.5	23.7583
439	CDROM1_C2_30min	0.75	0.5	WBC	Lymphocyte	6	6	28.2743
440	CDROM1_C2_30min	0.75	0.5	WBC	Neutrophil	7	7	38.4845
441	CDROM1_C2_30min	0.75	0.5	WBC	Neutrophil	5.5	5.5	23.7583
442	CDROM1_C2_30min	0.75	0.5	WBC	Lymphocyte	6	6	28.2743
443	CDROM1_C2_30min	0.75	0.5	WBC	Lymphocyte	7	7	38.4845
444	CDROM1_C2_30min	0.75	0.5	WBC	Lymphocyte	6	6	28.2743
445	CDROM1_C2_30min	0.75	0.5	WBC	Neutrophil	6	6	28.2743
446	CDROM1_C2_30min	0.75	0.5	WBC	Neutrophil	5.5	5.5	23.7583
447	CDROM1_C2_30min	0.75	0.5	WBC	Lymphocyte	6	6	28.2743
448	CDROM1_C2_30min	0.75	0.5	WBC	Basophil	5	5	19.635
449	CDROM1_C2_1hr	0.75	1	RBC	NA	8	4	25.1327
450	CDROM1_C2_1hr	0.75	1	RBC	NA	7.5	3	17.6715
451	CDROM1_C2_1hr	0.75	1	RBC	NA	7	4	21.9911
452	CDROM1_C2_1hr	0.75	1	RBC	NA	8	4.5	28.2743
453	CDROM1_C2_1hr	0.75	1	RBC	NA	8	4	25.1327
454	CDROM1_C2_1hr	0.75	1	RBC	NA	7	4	21.9911
455	CDROM1_C2_1hr	0.75	1	RBC	NA	6	4.5	21.2058
456	CDROM1_C2_1hr	0.75	1	RBC	NA	7	4	21.9911
457	CDROM1_C2_1hr	0.75	1	RBC	NA	6	4	18.8496
458	CDROM1_C2_1hr	0.75	1	RBC	NA	7	3.5	19.2423
459	CDROM1_C2_1hr	0.75	1	RBC	NA	9	5	35.3429
460	CDROM1_C2_1hr	0.75	1	RBC	NA	7	3.5	19.2423
461	CDROM1_C2_1hr	0.75	1	RBC	NA	9	4	28.2743
462	CDROM1_C2_1hr	0.75	1	RBC	NA	7	3	16.4934
463	CDROM1_C2_1hr	0.75	1	RBC	NA	7.5	4	23.5619
464	CDROM1_C2_1hr	0.75	1	RBC	NA	8	4	25.1327
465	CDROM1_C2_1hr	0.75	1	RBC	NA	8	4.5	28.2743
466	CDROM1_C2_1hr	0.75	1	RBC	NA	8	4	25.1327
467	CDROM1_C2_1hr	0.75	1	RBC	NA	8	3.5	21.9911
468	CDROM1_C2_1hr	0.75	1	RBC	NA	8	4	25.1327
469	CDROM1_C2_1hr	0.75	1	RBC	NA	7	4.5	24.74
470	CDROM1_C2_1hr	0.75	1	RBC	NA	7.5	4	23.5619
471	CDROM1_C2_1hr	0.75	1	RBC	NA	8	4	25.1327
472	CDROM1_C2_1hr	0.75	1	RBC	NA	7	4	21.9911
473	CDROM1_C2_1hr	0.75	1	RBC	NA	7	4	21.9911
474	CDROM1_C2_1hr	0.75	1	WBC	Lymphocyte	8	8	50.2655
475	CDROM1_C2_1hr	0.75	1	WBC	Lymphocyte	6	6	28.2743
476	CDROM1_C2_1hr	0.75	1	WBC	Monocyte	5	5	19.635
477	CDROM1_C2_1hr	0.75	1	WBC	Lymphocyte	5	5	19.635
478	CDROM1_C2_1hr	0.75	1	WBC	Basophil	4.5	4.5	15.9043
479	CDROM1_C2_1hr	0.75	1	WBC	Neutrophil	7	7	38.4845
480	CDROM1_C2_1hr	0.75	1	WBC	Neutrophil	6	6	28.2743
481	CDROM1_C2_1hr	0.75	1	WBC	Neutrophil	6	6	28.2743
482	CDROM1_C2_1hr	0.75	1	WBC	Monocyte	5	5	19.635
483	CDROM1_C2_1hr	0.75	1	WBC	Neutrophil	6	6	28.2743
484	CDROM1_C2_1hr	0.75	1	WBC	Eosinophil	7	7	38.4845
485	CDROM1_C2_1hr	0.75	1	WBC	Eosinophil	6	6	28.2743
486	CDROM1_C2_1hr	0.75	1	WBC	Monocyte	5	5	19.635
487	CDROM1_C2_1hr	0.75	1	WBC	Monocyte	6	6	28.2743
488	CDROM1_C2_1hr	0.75	1	WBC	Lymphocyte	6	6	28.2743
489	CDROM1_C2_1hr	0.75	1	WBC	Neutrophil	6	6	28.2743
490	CDROM1_C2_1hr	0.75	1	WBC	Neutrophil	7	7	38.4845
491	CDROM1_C2_1hr	0.75	1	WBC	Neutrophil	6	6	28.2743
492	CDROM1_C2_1hr	0.75	1	WBC	Lymphocyte	8	8	50.2655
493	CDROM1_C2_1hr	0.75	1	WBC	Lymphocyte	7	7	38.4845
494	CDROM1_C2_1hr	0.75	1	WBC	Neutrophil	6	6	28.2743
495	CDROM1_C2_1hr	0.75	1	WBC	Neutrophil	5.5	5.5	23.7583
496	CDROM1_C2_1hr	0.75	1	WBC	Neutrophil	7	7	38.4845
497	CDROM1_C2_1hr	0.75	1	WBC	Lymphocyte	6	6	28.2743
498	CDROM1_C2_1hr	0.75	1	WBC	Lymphocyte	8	8	50.2655
499	CDROM1_C2_2hrs	0.75	2	RBC	NA	6	4	18.8496
500	CDROM1_C2_2hrs	0.75	2	RBC	NA	6.5	4	20.4204
501	CDROM1_C2_2hrs	0.75	2	RBC	NA	8	4	25.1327
502	CDROM1_C2_2hrs	0.75	2	RBC	NA	8	4	25.1327
503	CDROM1_C2_2hrs	0.75	2	RBC	NA	6	4	18.8496
504	CDROM1_C2_2hrs	0.75	2	RBC	NA	6	3.5	16.4934
505	CDROM1_C2_2hrs	0.75	2	RBC	NA	7	4	21.9911
506	CDROM1_C2_2hrs	0.75	2	RBC	NA	7	3	16.4934
507	CDROM1_C2_2hrs	0.75	2	RBC	NA	7	3.5	19.2423
508	CDROM1_C2_2hrs	0.75	2	RBC	NA	8	3.5	21.9911
509	CDROM1_C2_2hrs	0.75	2	RBC	NA	6	3	14.1372
510	CDROM1_C2_2hrs	0.75	2	RBC	NA	8	4.5	28.2743
511	CDROM1_C2_2hrs	0.75	2	RBC	NA	7	4	21.9911
512	CDROM1_C2_2hrs	0.75	2	RBC	NA	7	4	21.9911
513	CDROM1_C2_2hrs	0.75	2	RBC	NA	7	4	21.9911
514	CDROM1_C2_2hrs	0.75	2	RBC	NA	8	3.5	21.9911
515	CDROM1_C2_2hrs	0.75	2	RBC	NA	8.5	3.5	23.3656
516	CDROM1_C2_2hrs	0.75	2	RBC	NA	8	4	25.1327
517	CDROM1_C2_2hrs	0.75	2	RBC	NA	7	4	21.9911
518	CDROM1_C2_2hrs	0.75	2	RBC	NA	8.5	4.5	30.0415
519	CDROM1_C2_2hrs	0.75	2	RBC	NA	8	4	25.1327
520	CDROM1_C2_2hrs	0.75	2	RBC	NA	8.5	4	26.7035
521	CDROM1_C2_2hrs	0.75	2	RBC	NA	9	4	28.2743
522	CDROM1_C2_2hrs	0.75	2	RBC	NA	8	4.5	28.2743
523	CDROM1_C2_2hrs	0.75	2	RBC	NA	8.5	4	26.7035
524	CDROM1_C2_2hrs	0.75	2	WBC	Basophil	8.5	8.5	56.745
525	CDROM1_C2_2hrs	0.75	2	WBC	Neutrophil	9	9	63.6173
526	CDROM1_C2_2hrs	0.75	2	WBC	Eosinophil	10	10	78.5398
527	CDROM1_C2_2hrs	0.75	2	WBC	Eosinophil	8	8	50.2655
528	CDROM1_C2_2hrs	0.75	2	WBC	Lymphocyte	8	8	50.2655
529	CDROM1_C2_2hrs	0.75	2	WBC	Lymphocyte	8.5	8.5	56.745
530	CDROM1_C2_2hrs	0.75	2	WBC	Lymphocyte	9	9	63.6173
531	CDROM1_C2_2hrs	0.75	2	WBC	Monocyte	7	7	38.4845
532	CDROM1_C2_2hrs	0.75	2	WBC	Monocyte	5.5	5.5	23.7583
533	CDROM1_C2_2hrs	0.75	2	WBC	Eosinophil	9	9	63.6173
534	CDROM1_C2_2hrs	0.75	2	WBC	Eosinophil	8	8	50.2655
535	CDROM1_C2_2hrs	0.75	2	WBC	Eosinophil	9	9	63.6173
536	CDROM1_C2_2hrs	0.75	2	WBC	Basophil	8.5	8.5	56.745
537	CDROM1_C2_2hrs	0.75	2	WBC	Neutrophil	10	10	78.5398
538	CDROM1_C2_2hrs	0.75	2	WBC	Neutrophil	7	7	38.4845
539	CDROM1_C2_2hrs	0.75	2	WBC	Neutrophil	8	8	50.2655
540	CDROM1_C2_2hrs	0.75	2	WBC	Lymphocyte	9	9	63.6173
541	CDROM1_C2_2hrs	0.75	2	WBC	Monocyte	7	7	38.4845
542	CDROM1_C2_2hrs	0.75	2	WBC	Monocyte	7	7	38.4845
543	CDROM1_C2_2hrs	0.75	2	WBC	Lymphocyte	7	7	38.4845
544	CDROM1_C2_2hrs	0.75	2	WBC	Lymphocyte	6	6	28.2743
545	CDROM1_C2_2hrs	0.75	2	WBC	Lymphocyte	5	5	19.635
546	CDROM1_C2_2hrs	0.75	2	WBC	Monocyte	6	6	28.2743
549	CDROM1_C2_4hrs	0.75	4	RBC	NA	9	5	35.3429
550	CDROM1_C2_4hrs	0.75	4	RBC	NA	8	4	25.1327
551	CDROM1_C2_4hrs	0.75	4	RBC	NA	7.5	3	17.6715
552	CDROM1_C2_4hrs	0.75	4	RBC	NA	7.5	4	23.5619
553	CDROM1_C2_4hrs	0.75	4	RBC	NA	8	4	25.1327
554	CDROM1_C2_4hrs	0.75	4	RBC	NA	7	4	21.9911
555	CDROM1_C2_4hrs	0.75	4	RBC	NA	7	4	21.9911
556	CDROM1_C2_4hrs	0.75	4	RBC	NA	8	4	25.1327
557	CDROM1_C2_4hrs	0.75	4	RBC	NA	7	3.5	19.2423
558	CDROM1_C2_4hrs	0.75	4	RBC	NA	8	4	25.1327
559	CDROM1_C2_4hrs	0.75	4	RBC	NA	8.5	4	26.7035
560	CDROM1_C2_4hrs	0.75	4	RBC	NA	8	3.5	21.9911
561	CDROM1_C2_4hrs	0.75	4	RBC	NA	8.5	5	33.3794
562	CDROM1_C2_4hrs	0.75	4	RBC	NA	8	4	25.1327
563	CDROM1_C2_4hrs	0.75	4	RBC	NA	7.5	4.5	26.5072
564	CDROM1_C2_4hrs	0.75	4	RBC	NA	8	4.5	28.2743
565	CDROM1_C2_4hrs	0.75	4	RBC	NA	7.5	4.5	26.5072
566	CDROM1_C2_4hrs	0.75	4	RBC	NA	8	4	25.1327
567	CDROM1_C2_4hrs	0.75	4	RBC	NA	7.5	3.5	20.6167
568	CDROM1_C2_4hrs	0.75	4	RBC	NA	8	4	25.1327
569	CDROM1_C2_4hrs	0.75	4	RBC	NA	7.5	4.5	26.5072
570	CDROM1_C2_4hrs	0.75	4	RBC	NA	7	4	21.9911
571	CDROM1_C2_4hrs	0.75	4	RBC	NA	8	4.5	28.2743
572	CDROM1_C2_4hrs	0.75	4	RBC	NA	7	4	21.9911
573	CDROM1_C2_4hrs	0.75	4	RBC	NA	6.5	4.5	22.9729
599	CDROM1_C2_24hrs	0.75	24	RBC	NA	7	3.5	19.2423
600	CDROM1_C2_24hrs	0.75	24	RBC	NA	7	3.5	19.2423
601	CDROM1_C2_24hrs	0.75	24	RBC	NA	7	4	21.9911
602	CDROM1_C2_24hrs	0.75	24	RBC	NA	6	3	14.1372
603	CDROM1_C2_24hrs	0.75	24	RBC	NA	8	3.5	21.9911
604	CDROM1_C2_24hrs	0.75	24	RBC	NA	7	4	21.9911
605	CDROM1_C2_24hrs	0.75	24	RBC	NA	7	4	21.9911
606	CDROM1_C2_24hrs	0.75	24	RBC	NA	7	4.5	24.74
607	CDROM1_C2_24hrs	0.75	24	RBC	NA	7	3.5	19.2423
608	CDROM1_C2_24hrs	0.75	24	RBC	NA	7	4	21.9911
609	CDROM1_C2_24hrs	0.75	24	RBC	NA	9	4	28.2743
610	CDROM1_C2_24hrs	0.75	24	RBC	NA	8	4	25.1327
611	CDROM1_C2_24hrs	0.75	24	RBC	NA	6	4	18.8496
612	CDROM1_C2_24hrs	0.75	24	RBC	NA	8	4	25.1327
613	CDROM1_C2_24hrs	0.75	24	RBC	NA	6	4	18.8496
614	CDROM1_C2_24hrs	0.75	24	RBC	NA	6	4.5	21.2058
615	CDROM1_C2_24hrs	0.75	24	RBC	NA	7	4	21.9911
616	CDROM1_C2_24hrs	0.75	24	RBC	NA	7.7	4	24.1903
617	CDROM1_C2_24hrs	0.75	24	RBC	NA	7	4.5	24.74
618	CDROM1_C2_24hrs	0.75	24	RBC	NA	8	4	25.1327
619	CDROM1_C2_24hrs	0.75	24	RBC	NA	8	3.5	21.9911
620	CDROM1_C2_24hrs	0.75	24	RBC	NA	6.5	4.5	22.9729
621	CDROM1_C2_24hrs	0.75	24	RBC	NA	8	4.5	28.2743
622	CDROM1_C2_24hrs	0.75	24	RBC	NA	7.5	5	29.4524
623	CDROM1_C2_24hrs	0.75	24	RBC	NA	8	5	31.4159
624	CDROM1_C2_24hrs	0.75	24	WBC	Lymphocyte	7	7	38.4845
625	CDROM1_C2_24hrs	0.75	24	WBC	Lymphocyte	7	7	38.4845
626	CDROM1_C2_24hrs	0.75	24	WBC	Lymphocyte	7	7	38.4845
627	CDROM1_C2_24hrs	0.75	24	WBC	Lymphocyte	8	8	50.2655
628	CDROM1_C2_24hrs	0.75	24	WBC	Eosinophil	14	14	153.938
629	CDROM1_C2_24hrs	0.75	24	WBC	Neutrophil	9	9	63.6173
630	CDROM1_C2_24hrs	0.75	24	WBC	Eosinophil	12	12	113.097
631	CDROM1_C2_24hrs	0.75	24	WBC	Lymphocyte	12	12	113.097
632	CDROM1_C2_24hrs	0.75	24	WBC	Monocyte	12	12	113.097
633	CDROM1_C2_24hrs	0.75	24	WBC	Lymphocyte	7	7	38.4845
634	CDROM1_C2_24hrs	0.75	24	WBC	Lymphocyte	8	8	50.2655
635	CDROM1_C2_24hrs	0.75	24	WBC	Lymphocyte	7	7	38.4845
636	CDROM1_C2_24hrs	0.75	24	WBC	Eosinophil	8	8	50.2655
637	CDROM1_C2_24hrs	0.75	24	WBC	Monocyte	8	8	50.2655
638	CDROM1_C2_24hrs	0.75	24	WBC	Eosinophil	13	13	132.732
639	CDROM1_C2_24hrs	0.75	24	WBC	Lymphocyte	8	8	50.2655
640	CDROM1_C2_24hrs	0.75	24	WBC	Basophil	10	10	78.5398
641	CDROM1_C2_24hrs	0.75	24	WBC	Eosinophil	7.5	7.5	44.1786
642	CDROM1_C2_24hrs	0.75	24	WBC	Monocyte	8	8	50.2655
643	CDROM1_C2_24hrs	0.75	24	WBC	Monocyte	9	9	63.6173
644	CDROM1_C2_24hrs	0.75	24	WBC	Lymphocyte	7	7	38.4845
645	CDROM1_C2_24hrs	0.75	24	WBC	Lymphocyte	7.5	7.5	44.1786
646	CDROM1_C2_24hrs	0.75	24	WBC	Lymphocyte	8.5	8.5	56.745
647	CDROM1_C2_24hrs	0.75	24	WBC	Monocyte	10	10	78.5398
648	CDROM1_C2_24hrs	0.75	24	WBC	Basophil	8	8	50.2655
699	CDROM1_C3_15min	0.5	0.25	RBC	NA	7	3.5	19.2423
700	CDROM1_C3_15min	0.5	0.25	RBC	NA	8	5	31.4159
701	CDROM1_C3_15min	0.5	0.25	RBC	NA	8	4	25.1327
702	CDROM1_C3_15min	0.5	0.25	RBC	NA	8	4	25.1327
703	CDROM1_C3_15min	0.5	0.25	RBC	NA	8	4	25.1327
704	CDROM1_C3_15min	0.5	0.25	RBC	NA	7	4	21.9911
705	CDROM1_C3_15min	0.5	0.25	RBC	NA	7	4	21.9911
706	CDROM1_C3_15min	0.5	0.25	RBC	NA	8	3.5	21.9911
707	CDROM1_C3_15min	0.5	0.25	RBC	NA	8	3.5	21.9911
708	CDROM1_C3_15min	0.5	0.25	RBC	NA	7	3.5	19.2423
709	CDROM1_C3_15min	0.5	0.25	RBC	NA	8	3.5	21.9911
710	CDROM1_C3_15min	0.5	0.25	RBC	NA	7	3.5	19.2423
711	CDROM1_C3_15min	0.5	0.25	RBC	NA	7	4	21.9911
712	CDROM1_C3_15min	0.5	0.25	RBC	NA	7	3.5	19.2423
713	CDROM1_C3_15min	0.5	0.25	RBC	NA	7	4	21.9911
714	CDROM1_C3_15min	0.5	0.25	RBC	NA	7	4	21.9911
715	CDROM1_C3_15min	0.5	0.25	RBC	NA	7	4	21.9911
716	CDROM1_C3_15min	0.5	0.25	RBC	NA	7	4.5	24.74
717	CDROM1_C3_15min	0.5	0.25	RBC	NA	8	4	25.1327
718	CDROM1_C3_15min	0.5	0.25	RBC	NA	7	4	21.9911
719	CDROM1_C3_15min	0.5	0.25	RBC	NA	8	3.5	21.9911
720	CDROM1_C3_15min	0.5	0.25	RBC	NA	7.5	4.5	26.5072
721	CDROM1_C3_15min	0.5	0.25	RBC	NA	8	4	25.1327
722	CDROM1_C3_15min	0.5	0.25	RBC	NA	7	3.5	19.2423
723	CDROM1_C3_15min	0.5	0.25	RBC	NA	8	4	25.1327
724	CDROM1_C3_15min	0.5	0.25	WBC	Lymphocyte	10	10	78.5398
725	CDROM1_C3_15min	0.5	0.25	WBC	Lymphocyte	9	9	63.6173
726	CDROM1_C3_15min	0.5	0.25	WBC	Lymphocyte	8	8	50.2655
727	CDROM1_C3_15min	0.5	0.25	WBC	Lymphocyte	8	8	50.2655
728	CDROM1_C3_15min	0.5	0.25	WBC	Lymphocyte	9	9	63.6173
729	CDROM1_C3_15min	0.5	0.25	WBC	Eosinophil	8	8	50.2655
730	CDROM1_C3_15min	0.5	0.25	WBC	Eosinophil	8	8	50.2655
731	CDROM1_C3_15min	0.5	0.25	WBC	Eosinophil	8	8	50.2655
732	CDROM1_C3_15min	0.5	0.25	WBC	Lymphocyte	7.5	7.5	44.1786
733	CDROM1_C3_15min	0.5	0.25	WBC	Lymphocyte	8	8	50.2655
737	CDROM1_C3_15min	0.5	0.25	WBC	Basophil	7	7	38.4845
738	CDROM1_C3_15min	0.5	0.25	WBC	Lymphocyte	8	8	50.2655
739	CDROM1_C3_15min	0.5	0.25	WBC	Lymphocyte	8	8	50.2655
740	CDROM1_C3_15min	0.5	0.25	WBC	Lymphocyte	7	7	38.4845
741	CDROM1_C3_15min	0.5	0.25	WBC	Lymphocyte	7	7	38.4845
742	CDROM1_C3_15min	0.5	0.25	WBC	Lymphocyte	6	6	28.2743
743	CDROM1_C3_15min	0.5	0.25	WBC	Lymphocyte	6	6	28.2743
744	CDROM1_C3_15min	0.5	0.25	WBC	Monocyte	9	9	63.6173
745	CDROM1_C3_15min	0.5	0.25	WBC	Neutrophil	7	7	38.4845
746	CDROM1_C3_15min	0.5	0.25	WBC	Lymphocyte	8	8	50.2655
747	CDROM1_C3_15min	0.5	0.25	WBC	Lymphocyte	8	8	50.2655
748	CDROM1_C3_15min	0.5	0.25	WBC	Lymphocyte	7	7	38.4845
749	CDROM1_C3_30min	0.5	0.5	RBC	NA	8	4	25.1327
750	CDROM1_C3_30min	0.5	0.5	RBC	NA	11	4.5	38.8772
751	CDROM1_C3_30min	0.5	0.5	RBC	NA	8.5	4.5	30.0415
752	CDROM1_C3_30min	0.5	0.5	RBC	NA	7	4	21.9911
753	CDROM1_C3_30min	0.5	0.5	RBC	NA	7	4.5	24.74
754	CDROM1_C3_30min	0.5	0.5	RBC	NA	8	4	25.1327
755	CDROM1_C3_30min	0.5	0.5	RBC	NA	7	4	21.9911
756	CDROM1_C3_30min	0.5	0.5	RBC	NA	8	4	25.1327
757	CDROM1_C3_30min	0.5	0.5	RBC	NA	7	5	27.4889
758	CDROM1_C3_30min	0.5	0.5	RBC	NA	8	4.5	28.2743
759	CDROM1_C3_30min	0.5	0.5	RBC	NA	7.5	5	29.4524
760	CDROM1_C3_30min	0.5	0.5	RBC	NA	8	4.5	28.2743
761	CDROM1_C3_30min	0.5	0.5	RBC	NA	7	4.5	24.74
762	CDROM1_C3_30min	0.5	0.5	RBC	NA	7	5	27.4889
763	CDROM1_C3_30min	0.5	0.5	RBC	NA	8	5	31.4159
764	CDROM1_C3_30min	0.5	0.5	RBC	NA	7	5	27.4889
765	CDROM1_C3_30min	0.5	0.5	RBC	NA	7	4	21.9911
766	CDROM1_C3_30min	0.5	0.5	RBC	NA	8	4	25.1327
767	CDROM1_C3_30min	0.5	0.5	RBC	NA	7.5	6	35.3429
768	CDROM1_C3_30min	0.5	0.5	RBC	NA	7.5	3.5	20.6167
769	CDROM1_C3_30min	0.5	0.5	RBC	NA	8	4.5	28.2743
770	CDROM1_C3_30min	0.5	0.5	RBC	NA	8	4.5	28.2743
771	CDROM1_C3_30min	0.5	0.5	RBC	NA	8	4.5	28.2743
772	CDROM1_C3_30min	0.5	0.5	RBC	NA	7.5	4	23.5619
773	CDROM1_C3_30min	0.5	0.5	RBC	NA	8	5	31.4159
774	CDROM1_C3_30min	0.5	0.5	WBC	Neutrophil	5	5	19.635
775	CDROM1_C3_30min	0.5	0.5	WBC	Neutrophil	6	6	28.2743
776	CDROM1_C3_30min	0.5	0.5	WBC	Neutrophil	6	6	28.2743
777	CDROM1_C3_30min	0.5	0.5	WBC	Neutrophil	7	7	38.4845
779	CDROM1_C3_30min	0.5	0.5	WBC	Neutrophil	8	8	50.2655
780	CDROM1_C3_30min	0.5	0.5	WBC	Lymphocyte	6	6	28.2743
781	CDROM1_C3_30min	0.5	0.5	WBC	Lymphocyte	6	6	28.2743
782	CDROM1_C3_30min	0.5	0.5	WBC	Lymphocyte	7	7	38.4845
784	CDROM1_C3_30min	0.5	0.5	WBC	Neutrophil	8	8	50.2655
785	CDROM1_C3_30min	0.5	0.5	WBC	Monocyte	8	8	50.2655
786	CDROM1_C3_30min	0.5	0.5	WBC	Lymphocyte	10	10	78.5398
787	CDROM1_C3_30min	0.5	0.5	WBC	Lymphocyte	5	5	19.635
788	CDROM1_C3_30min	0.5	0.5	WBC	Lymphocyte	7	7	38.4845
789	CDROM1_C3_30min	0.5	0.5	WBC	Lymphocyte	8	8	50.2655
790	CDROM1_C3_30min	0.5	0.5	WBC	Lymphocyte	7	7	38.4845
791	CDROM1_C3_30min	0.5	0.5	WBC	Neutrophil	7	7	38.4845
792	CDROM1_C3_30min	0.5	0.5	WBC	Lymphocyte	9	9	63.6173
793	CDROM1_C3_30min	0.5	0.5	WBC	Lymphocyte	10	10	78.5398
796	CDROM1_C3_30min	0.5	0.5	WBC	Lymphocyte	8	8	50.2655
797	CDROM1_C3_30min	0.5	0.5	WBC	Basophil	10	10	78.5398
798	CDROM1_C3_30min	0.5	0.5	WBC	Neutrophil	9	9	63.6173
799	CDROM1_C3_1hr	0.5	1	RBC	NA	8	4.5	28.2743
800	CDROM1_C3_1hr	0.5	1	RBC	NA	8.5	4.5	30.0415
801	CDROM1_C3_1hr	0.5	1	RBC	NA	9	4.5	31.8086
802	CDROM1_C3_1hr	0.5	1	RBC	NA	8	4.5	28.2743
803	CDROM1_C3_1hr	0.5	1	RBC	NA	8	4.5	28.2743
804	CDROM1_C3_1hr	0.5	1	RBC	NA	8	4.5	28.2743
805	CDROM1_C3_1hr	0.5	1	RBC	NA	7.5	4.5	26.5072
806	CDROM1_C3_1hr	0.5	1	RBC	NA	8.5	4	26.7035
807	CDROM1_C3_1hr	0.5	1	RBC	NA	7	5	27.4889
808	CDROM1_C3_1hr	0.5	1	RBC	NA	7.5	4.5	26.5072
809	CDROM1_C3_1hr	0.5	1	RBC	NA	8	5	31.4159
810	CDROM1_C3_1hr	0.5	1	RBC	NA	8	4	25.1327
811	CDROM1_C3_1hr	0.5	1	RBC	NA	8	4.5	28.2743
812	CDROM1_C3_1hr	0.5	1	RBC	NA	6.5	4.5	22.9729
813	CDROM1_C3_1hr	0.5	1	RBC	NA	7	5	27.4889
814	CDROM1_C3_1hr	0.5	1	RBC	NA	7	5	27.4889
815	CDROM1_C3_1hr	0.5	1	RBC	NA	9	4	28.2743
816	CDROM1_C3_1hr	0.5	1	RBC	NA	9	4	28.2743
817	CDROM1_C3_1hr	0.5	1	RBC	NA	6.5	3.5	17.8678
818	CDROM1_C3_1hr	0.5	1	RBC	NA	6.5	4	20.4204
819	CDROM1_C3_1hr	0.5	1	RBC	NA	7	4.5	24.74
820	CDROM1_C3_1hr	0.5	1	RBC	NA	8.5	4.5	30.0415
821	CDROM1_C3_1hr	0.5	1	RBC	NA	7	4	21.9911
822	CDROM1_C3_1hr	0.5	1	RBC	NA	8.5	4	26.7035
823	CDROM1_C3_1hr	0.5	1	RBC	NA	8	5	31.4159
824	CDROM1_C3_1hr	0.5	1	WBC	Lymphocyte	5.5	5.5	23.7583
825	CDROM1_C3_1hr	0.5	1	WBC	Monocyte	7	7	38.4845
826	CDROM1_C3_1hr	0.5	1	WBC	Lymphocyte	7	7	38.4845
827	CDROM1_C3_1hr	0.5	1	WBC	Neutrophil	7	7	38.4845
828	CDROM1_C3_1hr	0.5	1	WBC	Eosinophil	6.5	6.5	33.1831
831	CDROM1_C3_1hr	0.5	1	WBC	Lymphocyte	6	6	28.2743
832	CDROM1_C3_1hr	0.5	1	WBC	Lymphocyte	7	7	38.4845
833	CDROM1_C3_1hr	0.5	1	WBC	Lymphocyte	8	8	50.2655
834	CDROM1_C3_1hr	0.5	1	WBC	Monocyte	7.7	7.7	46.5663
835	CDROM1_C3_1hr	0.5	1	WBC	Monocyte	9	9	63.6173
836	CDROM1_C3_1hr	0.5	1	WBC	Eosinophil	9	9	63.6173
837	CDROM1_C3_1hr	0.5	1	WBC	Eosinophil	5	5	19.635
838	CDROM1_C3_1hr	0.5	1	WBC	Neutrophil	8	8	50.2655
839	CDROM1_C3_1hr	0.5	1	WBC	Neutrophil	7	7	38.4845
840	CDROM1_C3_1hr	0.5	1	WBC	Neutrophil	6	6	28.2743
845	CDROM1_C3_1hr	0.5	1	WBC	Lymphocyte	7	7	38.4845
846	CDROM1_C3_1hr	0.5	1	WBC	Lymphocyte	10	10	78.5398
848	CDROM1_C3_1hr	0.5	1	WBC	Lymphocyte	9	9	63.6173
849	CDROM1_C3_2hrs	0.5	2	RBC	NA	9	4.5	31.8086
850	CDROM1_C3_2hrs	0.5	2	RBC	NA	9	4.5	31.8086
851	CDROM1_C3_2hrs	0.5	2	RBC	NA	8	4.5	28.2743
852	CDROM1_C3_2hrs	0.5	2	RBC	NA	7.5	4.5	26.5072
853	CDROM1_C3_2hrs	0.5	2	RBC	NA	8.5	4.5	30.0415
854	CDROM1_C3_2hrs	0.5	2	RBC	NA	7	4.5	24.74
855	CDROM1_C3_2hrs	0.5	2	RBC	NA	7.5	4.5	26.5072
856	CDROM1_C3_2hrs	0.5	2	RBC	NA	8.5	4	26.7035
857	CDROM1_C3_2hrs	0.5	2	RBC	NA	7	5	27.4889
858	CDROM1_C3_2hrs	0.5	2	RBC	NA	8	4.5	28.2743
859	CDROM1_C3_2hrs	0.5	2	RBC	NA	7.5	5	29.4524
860	CDROM1_C3_2hrs	0.5	2	RBC	NA	8.5	4	26.7035
861	CDROM1_C3_2hrs	0.5	2	RBC	NA	8	4.5	28.2743
862	CDROM1_C3_2hrs	0.5	2	RBC	NA	8	4.5	28.2743
863	CDROM1_C3_2hrs	0.5	2	RBC	NA	8	5	31.4159
864	CDROM1_C3_2hrs	0.5	2	RBC	NA	8	5	31.4159
865	CDROM1_C3_2hrs	0.5	2	RBC	NA	9	4	28.2743
866	CDROM1_C3_2hrs	0.5	2	RBC	NA	8	4	25.1327
867	CDROM1_C3_2hrs	0.5	2	RBC	NA	9	3.5	24.74
868	CDROM1_C3_2hrs	0.5	2	RBC	NA	6.5	4	20.4204
869	CDROM1_C3_2hrs	0.5	2	RBC	NA	6	4.5	21.2058
870	CDROM1_C3_2hrs	0.5	2	RBC	NA	9	4.5	31.8086
871	CDROM1_C3_2hrs	0.5	2	RBC	NA	7	4	21.9911
872	CDROM1_C3_2hrs	0.5	2	RBC	NA	7	4	21.9911
873	CDROM1_C3_2hrs	0.5	2	RBC	NA	8	5	31.4159
899	CDROM1_C3_4hrs	0.5	4	RBC	NA	7	3.5	19.2423
900	CDROM1_C3_4hrs	0.5	4	RBC	NA	7.5	4	23.5619
901	CDROM1_C3_4hrs	0.5	4	RBC	NA	8	4.5	28.2743
902	CDROM1_C3_4hrs	0.5	4	RBC	NA	7	4	21.9911
903	CDROM1_C3_4hrs	0.5	4	RBC	NA	7	4	21.9911
904	CDROM1_C3_4hrs	0.5	4	RBC	NA	7.5	4	23.5619
905	CDROM1_C3_4hrs	0.5	4	RBC	NA	8	5	31.4159
906	CDROM1_C3_4hrs	0.5	4	RBC	NA	7	4	21.9911
907	CDROM1_C3_4hrs	0.5	4	RBC	NA	8	4	25.1327
908	CDROM1_C3_4hrs	0.5	4	RBC	NA	8.5	4	26.7035
909	CDROM1_C3_4hrs	0.5	4	RBC	NA	7.5	5	29.4524
910	CDROM1_C3_4hrs	0.5	4	RBC	NA	8	4	25.1327
911	CDROM1_C3_4hrs	0.5	4	RBC	NA	8	4.5	28.2743
912	CDROM1_C3_4hrs	0.5	4	RBC	NA	8	4.5	28.2743
913	CDROM1_C3_4hrs	0.5	4	RBC	NA	9	4.5	31.8086
914	CDROM1_C3_4hrs	0.5	4	RBC	NA	8	5	31.4159
915	CDROM1_C3_4hrs	0.5	4	RBC	NA	9	4	28.2743
916	CDROM1_C3_4hrs	0.5	4	RBC	NA	7	5	27.4889
917	CDROM1_C3_4hrs	0.5	4	RBC	NA	7.5	5	29.4524
918	CDROM1_C3_4hrs	0.5	4	RBC	NA	9	4	28.2743
919	CDROM1_C3_4hrs	0.5	4	RBC	NA	8	5	31.4159
920	CDROM1_C3_4hrs	0.5	4	RBC	NA	8	5	31.4159
921	CDROM1_C3_4hrs	0.5	4	RBC	NA	8.5	4.5	30.0415
922	CDROM1_C3_4hrs	0.5	4	RBC	NA	8	5	31.4159
923	CDROM1_C3_4hrs	0.5	4	RBC	NA	10	5	39.2699
924	CDROM1_C3_4hrs	0.5	4	WBC	Eosinophil	12	12	113.097
925	CDROM1_C3_4hrs	0.5	4	WBC	Basophil	5	5	19.635
926	CDROM1_C3_4hrs	0.5	4	WBC	Lymphocyte	8	8	50.2655
927	CDROM1_C3_4hrs	0.5	4	WBC	Lymphocyte	9	9	63.6173
928	CDROM1_C3_4hrs	0.5	4	WBC	Lymphocyte	7	7	38.4845
929	CDROM1_C3_4hrs	0.5	4	WBC	Lymphocyte	8	8	50.2655
931	CDROM1_C3_4hrs	0.5	4	WBC	Monocyte	11	11	95.0332
932	CDROM1_C3_4hrs	0.5	4	WBC	Neutrophil	9	9	63.6173
933	CDROM1_C3_4hrs	0.5	4	WBC	Neutrophil	6	6	28.2743
934	CDROM1_C3_4hrs	0.5	4	WBC	Neutrophil	4	4	12.5664
935	CDROM1_C3_4hrs	0.5	4	WBC	Monocyte	7	7	38.4845
936	CDROM1_C3_4hrs	0.5	4	WBC	Lymphocyte	8	8	50.2655
937	CDROM1_C3_4hrs	0.5	4	WBC	Monocyte	2	2	3.14159
938	CDROM1_C3_4hrs	0.5	4	WBC	Basophil	11	11	95.0332
939	CDROM1_C3_4hrs	0.5	4	WBC	Lymphocyte	9	9	63.6173
945	CDROM1_C3_4hrs	0.5	4	WBC	Monocyte	7	7	38.4845
946	CDROM1_C3_4hrs	0.5	4	WBC	Lymphocyte	6	6	28.2743
947	CDROM1_C3_4hrs	0.5	4	WBC	Lymphocyte	9	9	63.6173
948	CDROM1_C3_4hrs	0.5	4	WBC	Neutrophil	6	6	28.2743
949	CDROM1_C3_24hrs	0.5	24	RBC	NA	8	4.5	28.2743
950	CDROM1_C3_24hrs	0.5	24	RBC	NA	7	4.5	24.74
951	CDROM1_C3_24hrs	0.5	24	RBC	NA	7	4.5	24.74
952	CDROM1_C3_24hrs	0.5	24	RBC	NA	8	4	25.1327
953	CDROM1_C3_24hrs	0.5	24	RBC	NA	8	4.5	28.2743
954	CDROM1_C3_24hrs	0.5	24	RBC	NA	9	5	35.3429
955	CDROM1_C3_24hrs	0.5	24	RBC	NA	9	4	28.2743
956	CDROM1_C3_24hrs	0.5	24	RBC	NA	8.5	4.5	30.0415
957	CDROM1_C3_24hrs	0.5	24	RBC	NA	8	4	25.1327
958	CDROM1_C3_24hrs	0.5	24	RBC	NA	7.5	4	23.5619
959	CDROM1_C3_24hrs	0.5	24	RBC	NA	8.5	4.5	30.0415
960	CDROM1_C3_24hrs	0.5	24	RBC	NA	7.5	4.5	26.5072
961	CDROM1_C3_24hrs	0.5	24	RBC	NA	8	4.5	28.2743
962	CDROM1_C3_24hrs	0.5	24	RBC	NA	8	4.5	28.2743
963	CDROM1_C3_24hrs	0.5	24	RBC	NA	7	4	21.9911
964	CDROM1_C3_24hrs	0.5	24	RBC	NA	7	4.5	24.74
965	CDROM1_C3_24hrs	0.5	24	RBC	NA	9	4.5	31.8086
966	CDROM1_C3_24hrs	0.5	24	RBC	NA	8	4.5	28.2743
967	CDROM1_C3_24hrs	0.5	24	RBC	NA	7	4.5	24.74
968	CDROM1_C3_24hrs	0.5	24	RBC	NA	8	4	25.1327
969	CDROM1_C3_24hrs	0.5	24	RBC	NA	7	4.5	24.74
970	CDROM1_C3_24hrs	0.5	24	RBC	NA	8	5	31.4159
971	CDROM1_C3_24hrs	0.5	24	RBC	NA	8	4.5	28.2743
972	CDROM1_C3_24hrs	0.5	24	RBC	NA	9	4.5	31.8086
973	CDROM1_C3_24hrs	0.5	24	RBC	NA	9	4.5	31.8086
974	CDROM1_C3_24hrs	0.5	24	WBC	Lymphocyte	7	7	38.4845
975	CDROM1_C3_24hrs	0.5	24	WBC	Neutrophil	5	5	19.635
976	CDROM1_C3_24hrs	0.5	24	WBC	Neutrophil	12	12	113.097
977	CDROM1_C3_24hrs	0.5	24	WBC	Lymphocyte	11	11	95.0332
978	CDROM1_C3_24hrs	0.5	24	WBC	Lymphocyte	5	5	19.635
979	CDROM1_C3_24hrs	0.5	24	WBC	Basophil	9	9	63.6173
980	CDROM1_C3_24hrs	0.5	24	WBC	Neutrophil	7	7	38.4845
982	CDROM1_C3_24hrs	0.5	24	WBC	Neutrophil	9	9	63.6173
984	CDROM1_C3_24hrs	0.5	24	WBC	Neutrophil	9	9	63.6173
985	CDROM1_C3_24hrs	0.5	24	WBC	Lymphocyte	5	5	19.635
986	CDROM1_C3_24hrs	0.5	24	WBC	Lymphocyte	8	8	50.2655
987	CDROM1_C3_24hrs	0.5	24	WBC	Monocyte	2	2	3.14159
988	CDROM1_C3_24hrs	0.5	24	WBC	Lymphocyte	12	12	113.097
989	CDROM1_C3_24hrs	0.5	24	WBC	Lymphocyte	11	11	95.0332
990	CDROM1_C3_24hrs	0.5	24	WBC	Lymphocyte	12	12	113.097
991	CDROM1_C3_24hrs	0.5	24	WBC	Lymphocyte	15	15	176.715
992	CDROM1_C3_24hrs	0.5	24	WBC	Monocyte	12	12	113.097
993	CDROM1_C3_24hrs	0.5	24	WBC	Monocyte	5	5	19.635
994	CDROM1_C3_24hrs	0.5	24	WBC	Lymphocyte	11	11	95.0332
996	CDROM1_C3_24hrs	0.5	24	WBC	Basophil	5	5	19.635
997	CDROM1_C3_24hrs	0.5	24	WBC	Lymphocyte	6	6	28.2743
998	CDROM1_C3_24hrs	0.5	24	WBC	Monocyte	7	7	38.4845
1049	CDROM1_C4_15min	0.25	0.25	RBC	NA	8.5	4	26.7035
1050	CDROM1_C4_15min	0.25	0.25	RBC	NA	8	4	25.1327
1051	CDROM1_C4_15min	0.25	0.25	RBC	NA	8	4	25.1327
1052	CDROM1_C4_15min	0.25	0.25	RBC	NA	8	4.5	28.2743
1053	CDROM1_C4_15min	0.25	0.25	RBC	NA	7.5	5	29.4524
1054	CDROM1_C4_15min	0.25	0.25	RBC	NA	9	4	28.2743
1055	CDROM1_C4_15min	0.25	0.25	RBC	NA	9	4.5	31.8086
1056	CDROM1_C4_15min	0.25	0.25	RBC	NA	7	4.5	24.74
1057	CDROM1_C4_15min	0.25	0.25	RBC	NA	8.5	5	33.3794
1058	CDROM1_C4_15min	0.25	0.25	RBC	NA	8.5	5	33.3794
1059	CDROM1_C4_15min	0.25	0.25	RBC	NA	8	4	25.1327
1060	CDROM1_C4_15min	0.25	0.25	RBC	NA	8	4.5	28.2743
1061	CDROM1_C4_15min	0.25	0.25	RBC	NA	8	4	25.1327
1062	CDROM1_C4_15min	0.25	0.25	RBC	NA	8	4.5	28.2743
1063	CDROM1_C4_15min	0.25	0.25	RBC	NA	7	3.5	19.2423
1064	CDROM1_C4_15min	0.25	0.25	RBC	NA	8	4.5	28.2743
1065	CDROM1_C4_15min	0.25	0.25	RBC	NA	6.5	3	15.3153
1066	CDROM1_C4_15min	0.25	0.25	RBC	NA	7	3.5	19.2423
1067	CDROM1_C4_15min	0.25	0.25	RBC	NA	8	5	31.4159
1068	CDROM1_C4_15min	0.25	0.25	RBC	NA	8	5	31.4159
1069	CDROM1_C4_15min	0.25	0.25	RBC	NA	8	4.5	28.2743
1070	CDROM1_C4_15min	0.25	0.25	RBC	NA	7	3.5	19.2423
1071	CDROM1_C4_15min	0.25	0.25	RBC	NA	8	4	25.1327
1072	CDROM1_C4_15min	0.25	0.25	RBC	NA	7	3	16.4934
1073	CDROM1_C4_15min	0.25	0.25	RBC	NA	7	3	16.4934
1077	CDROM1_C4_15min	0.25	0.25	WBC	Lymphocyte	10	10	78.5398
1079	CDROM1_C4_15min	0.25	0.25	WBC	Lymphocyte	11	11	95.0332
1080	CDROM1_C4_15min	0.25	0.25	WBC	Lymphocyte	12	12	113.097
1081	CDROM1_C4_15min	0.25	0.25	WBC	Lymphocyte	13	13	132.732
1082	CDROM1_C4_15min	0.25	0.25	WBC	Lymphocyte	13	13	132.732
1084	CDROM1_C4_15min	0.25	0.25	WBC	Neutrophil	11	11	95.0332
1085	CDROM1_C4_15min	0.25	0.25	WBC	Basophil	11	11	95.0332
1086	CDROM1_C4_15min	0.25	0.25	WBC	Lymphocyte	10	10	78.5398
1087	CDROM1_C4_15min	0.25	0.25	WBC	Lymphocyte	7	7	38.4845
1088	CDROM1_C4_15min	0.25	0.25	WBC	Monocyte	13	13	132.732
1089	CDROM1_C4_15min	0.25	0.25	WBC	Monocyte	9	9	63.6173
1090	CDROM1_C4_15min	0.25	0.25	WBC	Lymphocyte	10	10	78.5398
1091	CDROM1_C4_15min	0.25	0.25	WBC	Lymphocyte	8	8	50.2655
1092	CDROM1_C4_15min	0.25	0.25	WBC	Monocyte	9	9	63.6173
1093	CDROM1_C4_15min	0.25	0.25	WBC	Basophil	8	8	50.2655
1094	CDROM1_C4_15min	0.25	0.25	WBC	Eosinophil	10	10	78.5398
1097	CDROM1_C4_15min	0.25	0.25	WBC	Monocyte	9	9	63.6173
1098	CDROM1_C4_30min	0.25	0.5	RBC	NA	7	4	21.9911
1099	CDROM1_C4_30min	0.25	0.5	RBC	NA	7	4.5	24.74
1100	CDROM1_C4_30min	0.25	0.5	RBC	NA	8	4	25.1327
1101	CDROM1_C4_30min	0.25	0.5	RBC	NA	8	4	25.1327
1102	CDROM1_C4_30min	0.25	0.5	RBC	NA	8	4	25.1327
1103	CDROM1_C4_30min	0.25	0.5	RBC	NA	8	4.5	28.2743
1104	CDROM1_C4_30min	0.25	0.5	RBC	NA	8	4.5	28.2743
1105	CDROM1_C4_30min	0.25	0.5	RBC	NA	8	4	25.1327
1106	CDROM1_C4_30min	0.25	0.5	RBC	NA	8.5	5	33.3794
1107	CDROM1_C4_30min	0.25	0.5	RBC	NA	8	5	31.4159
1108	CDROM1_C4_30min	0.25	0.5	RBC	NA	8.5	5	33.3794
1109	CDROM1_C4_30min	0.25	0.5	RBC	NA	8.5	4	26.7035
1110	CDROM1_C4_30min	0.25	0.5	RBC	NA	8	5	31.4159
1111	CDROM1_C4_30min	0.25	0.5	RBC	NA	7.5	4.5	26.5072
1112	CDROM1_C4_30min	0.25	0.5	RBC	NA	8	4	25.1327
1113	CDROM1_C4_30min	0.25	0.5	RBC	NA	7.5	4	23.5619
1114	CDROM1_C4_30min	0.25	0.5	RBC	NA	9	5	35.3429
1115	CDROM1_C4_30min	0.25	0.5	RBC	NA	9	5	35.3429
1116	CDROM1_C4_30min	0.25	0.5	RBC	NA	8	4	25.1327
1117	CDROM1_C4_30min	0.25	0.5	RBC	NA	8.5	3.5	23.3656
1118	CDROM1_C4_30min	0.25	0.5	RBC	NA	8	5	31.4159
1119	CDROM1_C4_30min	0.25	0.5	RBC	NA	8.5	5	33.3794
1120	CDROM1_C4_30min	0.25	0.5	RBC	NA	8.5	5	33.3794
1121	CDROM1_C4_30min	0.25	0.5	RBC	NA	9	5	35.3429
1122	CDROM1_C4_30min	0.25	0.5	RBC	NA	9	5	35.3429
1123	CDROM1_C4_30min	0.25	0.5	WBC	Lymphocyte	8	8	50.2655
1124	CDROM1_C4_30min	0.25	0.5	WBC	Lymphocyte	12	12	113.097
1125	CDROM1_C4_30min	0.25	0.5	WBC	Lymphocyte	11	11	95.0332
1126	CDROM1_C4_30min	0.25	0.5	WBC	Lymphocyte	10	10	78.5398
1127	CDROM1_C4_30min	0.25	0.5	WBC	Basophil	9	9	63.6173
1128	CDROM1_C4_30min	0.25	0.5	WBC	Lymphocyte	11	11	95.0332
1129	CDROM1_C4_30min	0.25	0.5	WBC	Lymphocyte	14	14	153.938
1130	CDROM1_C4_30min	0.25	0.5	WBC	Lymphocyte	11	11	95.0332
1131	CDROM1_C4_30min	0.25	0.5	WBC	Lymphocyte	14	14	153.938
1133	CDROM1_C4_30min	0.25	0.5	WBC	Lymphocyte	13	13	132.732
1135	CDROM1_C4_30min	0.25	0.5	WBC	Lymphocyte	13	13	132.732
1136	CDROM1_C4_30min	0.25	0.5	WBC	Lymphocyte	5	5	19.635
1137	CDROM1_C4_30min	0.25	0.5	WBC	Monocyte	10	10	78.5398
1138	CDROM1_C4_30min	0.25	0.5	WBC	Monocyte	10	10	78.5398
1139	CDROM1_C4_30min	0.25	0.5	WBC	Basophil	9	9	63.6173
1140	CDROM1_C4_30min	0.25	0.5	WBC	Lymphocyte	7	7	38.4845
1142	CDROM1_C4_30min	0.25	0.5	WBC	Lymphocyte	11	11	95.0332
1143	CDROM1_C4_30min	0.25	0.5	WBC	Eosinophil	9	9	63.6173
1144	CDROM1_C4_30min	0.25	0.5	WBC	Lymphocyte	8	8	50.2655
1145	CDROM1_C4_30min	0.25	0.5	WBC	Basophil	7	7	38.4845
1146	CDROM1_C4_30min	0.25	0.5	WBC	Monocyte	12	12	113.097
1147	CDROM1_C4_30min	0.25	0.5	WBC	Lymphocyte	10	10	78.5398
1148	CDROM1_C4_1hr	0.25	1	RBC	NA	8	4	25.1327
1149	CDROM1_C4_1hr	0.25	1	RBC	NA	8	4.5	28.2743
1150	CDROM1_C4_1hr	0.25	1	RBC	NA	7.5	4	23.5619
1151	CDROM1_C4_1hr	0.25	1	RBC	NA	9	5	35.3429
1152	CDROM1_C4_1hr	0.25	1	RBC	NA	8	4	25.1327
1153	CDROM1_C4_1hr	0.25	1	RBC	NA	8	4.5	28.2743
1154	CDROM1_C4_1hr	0.25	1	RBC	NA	8	4.5	28.2743
1155	CDROM1_C4_1hr	0.25	1	RBC	NA	10	4.5	35.3429
1156	CDROM1_C4_1hr	0.25	1	RBC	NA	8	5	31.4159
1157	CDROM1_C4_1hr	0.25	1	RBC	NA	8	5	31.4159
1158	CDROM1_C4_1hr	0.25	1	RBC	NA	8	4.5	28.2743
1159	CDROM1_C4_1hr	0.25	1	RBC	NA	9	5	35.3429
1160	CDROM1_C4_1hr	0.25	1	RBC	NA	8	5	31.4159
1161	CDROM1_C4_1hr	0.25	1	RBC	NA	8	4.5	28.2743
1162	CDROM1_C4_1hr	0.25	1	RBC	NA	8	5	31.4159
1163	CDROM1_C4_1hr	0.25	1	RBC	NA	9	5	35.3429
1164	CDROM1_C4_1hr	0.25	1	RBC	NA	7.5	5	29.4524
1165	CDROM1_C4_1hr	0.25	1	RBC	NA	8	5	31.4159
1166	CDROM1_C4_1hr	0.25	1	RBC	NA	9	4	28.2743
1167	CDROM1_C4_1hr	0.25	1	RBC	NA	9	4	28.2743
1168	CDROM1_C4_1hr	0.25	1	RBC	NA	8	5	31.4159
1169	CDROM1_C4_1hr	0.25	1	RBC	NA	8	4.5	28.2743
1170	CDROM1_C4_1hr	0.25	1	RBC	NA	8	5	31.4159
1171	CDROM1_C4_1hr	0.25	1	RBC	NA	8.5	5	33.3794
1172	CDROM1_C4_1hr	0.25	1	RBC	NA	8.5	4.5	30.0415
1173	CDROM1_C4_1hr	0.25	1	WBC	Basophil	11	11	95.0332
1174	CDROM1_C4_1hr	0.25	1	WBC	Lymphocyte	12	12	113.097
1175	CDROM1_C4_1hr	0.25	1	WBC	Lymphocyte	17	17	226.98
1176	CDROM1_C4_1hr	0.25	1	WBC	Lymphocyte	13	13	132.732
1177	CDROM1_C4_1hr	0.25	1	WBC	Lymphocyte	12	12	113.097
1178	CDROM1_C4_1hr	0.25	1	WBC	Lymphocyte	9	9	63.6173
1179	CDROM1_C4_1hr	0.25	1	WBC	Lymphocyte	12	12	113.097
1180	CDROM1_C4_1hr	0.25	1	WBC	Lymphocyte	10	10	78.5398
1181	CDROM1_C4_1hr	0.25	1	WBC	Lymphocyte	12	12	113.097
1182	CDROM1_C4_1hr	0.25	1	WBC	Lymphocyte	13	13	132.732
1183	CDROM1_C4_1hr	0.25	1	WBC	Lymphocyte	14	14	153.938
1184	CDROM1_C4_1hr	0.25	1	WBC	Lymphocyte	10	10	78.5398
1185	CDROM1_C4_1hr	0.25	1	WBC	Lymphocyte	9	9	63.6173
1186	CDROM1_C4_1hr	0.25	1	WBC	Lymphocyte	10	10	78.5398
1187	CDROM1_C4_1hr	0.25	1	WBC	Lymphocyte	12	12	113.097
1190	CDROM1_C4_1hr	0.25	1	WBC	Basophil	11	11	95.0332
1191	CDROM1_C4_1hr	0.25	1	WBC	Basophil	6	6	28.2743
1192	CDROM1_C4_1hr	0.25	1	WBC	Lymphocyte	9	9	63.6173
1193	CDROM1_C4_1hr	0.25	1	WBC	Eosinophil	9	9	63.6173
1194	CDROM1_C4_1hr	0.25	1	WBC	Neutrophil	12	12	113.097
1195	CDROM1_C4_1hr	0.25	1	WBC	Lymphocyte	7	7	38.4845
1196	CDROM1_C4_1hr	0.25	1	WBC	Monocyte	8	8	50.2655
1197	CDROM1_C4_1hr	0.25	1	WBC	Monocyte	9	9	63.6173
1198	CDROM1_C4_2hrs	0.25	2	RBC	NA	9	5	35.3429
1199	CDROM1_C4_2hrs	0.25	2	RBC	NA	9	5	35.3429
1200	CDROM1_C4_2hrs	0.25	2	RBC	NA	8	4	25.1327
1201	CDROM1_C4_2hrs	0.25	2	RBC	NA	8.5	5	33.3794
1202	CDROM1_C4_2hrs	0.25	2	RBC	NA	7.5	4	23.5619
1203	CDROM1_C4_2hrs	0.25	2	RBC	NA	7.5	4.5	26.5072
1204	CDROM1_C4_2hrs	0.25	2	RBC	NA	8	4.5	28.2743
1205	CDROM1_C4_2hrs	0.25	2	RBC	NA	9	4.5	31.8086
1206	CDROM1_C4_2hrs	0.25	2	RBC	NA	9	5	35.3429
1207	CDROM1_C4_2hrs	0.25	2	RBC	NA	9	4	28.2743
1208	CDROM1_C4_2hrs	0.25	2	RBC	NA	9	4.5	31.8086
1209	CDROM1_C4_2hrs	0.25	2	RBC	NA	10	4.5	35.3429
1210	CDROM1_C4_2hrs	0.25	2	RBC	NA	8.5	4.5	30.0415
1211	CDROM1_C4_2hrs	0.25	2	RBC	NA	7.5	5	29.4524
1212	CDROM1_C4_2hrs	0.25	2	RBC	NA	8.5	5	33.3794
1213	CDROM1_C4_2hrs	0.25	2	RBC	NA	8.5	5	33.3794
1214	CDROM1_C4_2hrs	0.25	2	RBC	NA	8	5	31.4159
1215	CDROM1_C4_2hrs	0.25	2	RBC	NA	8.5	5	33.3794
1216	CDROM1_C4_2hrs	0.25	2	RBC	NA	8.5	5	33.3794
1217	CDROM1_C4_2hrs	0.25	2	RBC	NA	8.5	5	33.3794
1218	CDROM1_C4_2hrs	0.25	2	RBC	NA	8	5	31.4159
1219	CDROM1_C4_2hrs	0.25	2	RBC	NA	8	4	25.1327
1220	CDROM1_C4_2hrs	0.25	2	RBC	NA	8	4.5	28.2743
1221	CDROM1_C4_2hrs	0.25	2	RBC	NA	9	4.5	31.8086
1222	CDROM1_C4_2hrs	0.25	2	RBC	NA	9	4	28.2743
1225	CDROM1_C4_2hrs	0.25	2	WBC	Lymphocyte	13	13	132.732
1227	CDROM1_C4_2hrs	0.25	2	WBC	Lymphocyte	12	12	113.097
1228	CDROM1_C4_2hrs	0.25	2	WBC	Lymphocyte	10	10	78.5398
1229	CDROM1_C4_2hrs	0.25	2	WBC	Basophil	14	14	153.938
1230	CDROM1_C4_2hrs	0.25	2	WBC	Monocyte	10	10	78.5398
1231	CDROM1_C4_2hrs	0.25	2	WBC	Monocyte	7	7	38.4845
1233	CDROM1_C4_2hrs	0.25	2	WBC	Lymphocyte	7	7	38.4845
1234	CDROM1_C4_2hrs	0.25	2	WBC	Lymphocyte	5	5	19.635
1237	CDROM1_C4_2hrs	0.25	2	WBC	Lymphocyte	14	14	153.938
1238	CDROM1_C4_2hrs	0.25	2	WBC	Monocyte	9	9	63.6173
1242	CDROM1_C4_2hrs	0.25	2	WBC	Lymphocyte	15	15	176.715
1248	CDROM1_C4_4hrs	0.25	4	RBC	NA	8	5	31.4159
1249	CDROM1_C4_4hrs	0.25	4	RBC	NA	7	4.5	24.74
1250	CDROM1_C4_4hrs	0.25	4	RBC	NA	8	4	25.1327
1251	CDROM1_C4_4hrs	0.25	4	RBC	NA	8.5	5	33.3794
1252	CDROM1_C4_4hrs	0.25	4	RBC	NA	8.5	4	26.7035
1253	CDROM1_C4_4hrs	0.25	4	RBC	NA	9	4	28.2743
1254	CDROM1_C4_4hrs	0.25	4	RBC	NA	9	4	28.2743
1255	CDROM1_C4_4hrs	0.25	4	RBC	NA	9	4	28.2743
1256	CDROM1_C4_4hrs	0.25	4	RBC	NA	8.5	3.5	23.3656
1257	CDROM1_C4_4hrs	0.25	4	RBC	NA	8	4	25.1327
1258	CDROM1_C4_4hrs	0.25	4	RBC	NA	9	4	28.2743
1259	CDROM1_C4_4hrs	0.25	4	RBC	NA	8.5	4.5	30.0415
1260	CDROM1_C4_4hrs	0.25	4	RBC	NA	10	5	39.2699
1261	CDROM1_C4_4hrs	0.25	4	RBC	NA	8.5	4.5	30.0415
1262	CDROM1_C4_4hrs	0.25	4	RBC	NA	10	5	39.2699
1263	CDROM1_C4_4hrs	0.25	4	RBC	NA	9	5	35.3429
1264	CDROM1_C4_4hrs	0.25	4	RBC	NA	9	5	35.3429
1265	CDROM1_C4_4hrs	0.25	4	RBC	NA	8	5	31.4159
1266	CDROM1_C4_4hrs	0.25	4	RBC	NA	8.5	4.5	30.0415
1267	CDROM1_C4_4hrs	0.25	4	RBC	NA	8.5	5	33.3794
1268	CDROM1_C4_4hrs	0.25	4	RBC	NA	9	5	35.3429
1269	CDROM1_C4_4hrs	0.25	4	RBC	NA	8.5	4.5	30.0415
1270	CDROM1_C4_4hrs	0.25	4	RBC	NA	8.5	5	33.3794
1271	CDROM1_C4_4hrs	0.25	4	RBC	NA	9	5	35.3429
1272	CDROM1_C4_4hrs	0.25	4	RBC	NA	9	5	35.3429
1274	CDROM1_C4_4hrs	0.25	4	WBC	Monocyte	9	9	63.6173
1276	CDROM1_C4_4hrs	0.25	4	WBC	Lymphocyte	12	12	113.097
1277	CDROM1_C4_4hrs	0.25	4	WBC	Basophil	9	9	63.6173
1278	CDROM1_C4_4hrs	0.25	4	WBC	Lymphocyte	15	15	176.715
1279	CDROM1_C4_4hrs	0.25	4	WBC	Lymphocyte	16	16	201.062
1280	CDROM1_C4_4hrs	0.25	4	WBC	Basophil	9	9	63.6173
1285	CDROM1_C4_4hrs	0.25	4	WBC	Lymphocyte	12	12	113.097
1286	CDROM1_C4_4hrs	0.25	4	WBC	Lymphocyte	7	7	38.4845
1287	CDROM1_C4_4hrs	0.25	4	WBC	Monocyte	8	8	50.2655
1288	CDROM1_C4_4hrs	0.25	4	WBC	Monocyte	6	6	28.2743
1292	CDROM1_C4_4hrs	0.25	4	WBC	Lymphocyte	12	12	113.097
1294	CDROM1_C4_4hrs	0.25	4	WBC	Lymphocyte	9	9	63.6173
1297	CDROM1_C4_4hrs	0.25	4	WBC	Lymphocyte	13	13	132.732
1298	CDROM1_C4_24hrs	0.25	24	RBC	NA	8.5	5	33.3794
1299	CDROM1_C4_24hrs	0.25	24	RBC	NA	7.5	5	29.4524
1300	CDROM1_C4_24hrs	0.25	24	RBC	NA	9	4	28.2743
1301	CDROM1_C4_24hrs	0.25	24	RBC	NA	9	4.5	31.8086
1302	CDROM1_C4_24hrs	0.25	24	RBC	NA	8	5	31.4159
1303	CDROM1_C4_24hrs	0.25	24	RBC	NA	7.5	4.5	26.5072
1304	CDROM1_C4_24hrs	0.25	24	RBC	NA	8.5	5	33.3794
1305	CDROM1_C4_24hrs	0.25	24	RBC	NA	8.5	5	33.3794
1306	CDROM1_C4_24hrs	0.25	24	RBC	NA	9	3	21.2058
1307	CDROM1_C4_24hrs	0.25	24	RBC	NA	9	4.5	31.8086
1308	CDROM1_C4_24hrs	0.25	24	RBC	NA	9	4.5	31.8086
1309	CDROM1_C4_24hrs	0.25	24	RBC	NA	9	4.5	31.8086
1310	CDROM1_C4_24hrs	0.25	24	RBC	NA	10	5	39.2699
1311	CDROM1_C4_24hrs	0.25	24	RBC	NA	9	4	28.2743
1312	CDROM1_C4_24hrs	0.25	24	RBC	NA	10	5	39.2699
1313	CDROM1_C4_24hrs	0.25	24	RBC	NA	8.5	5	33.3794
1314	CDROM1_C4_24hrs	0.25	24	RBC	NA	9	4.5	31.8086
1315	CDROM1_C4_24hrs	0.25	24	RBC	NA	8.5	4.5	30.0415
1316	CDROM1_C4_24hrs	0.25	24	RBC	NA	8.5	5	33.3794
1317	CDROM1_C4_24hrs	0.25	24	RBC	NA	8	5	31.4159
1318	CDROM1_C4_24hrs	0.25	24	RBC	NA	9	5	35.3429
1319	CDROM1_C4_24hrs	0.25	24	RBC	NA	8	5	31.4159
1320	CDROM1_C4_24hrs	0.25	24	RBC	NA	10	4.5	35.3429
1321	CDROM1_C4_24hrs	0.25	24	RBC	NA	8.5	5	33.3794
1322	CDROM1_C4_24hrs	0.25	24	RBC	NA	10	4.5	35.3429
1323	CDROM1_C4_24hrs	0.25	24	WBC	Lymphocyte	11	11	95.0332
1327	CDROM1_C4_24hrs	0.25	24	WBC	Eosinophil	10	10	78.5398
1328	CDROM1_C4_24hrs	0.25	24	WBC	Lymphocyte	9	9	63.6173
1330	CDROM1_C4_24hrs	0.25	24	WBC	Lymphocyte	12	12	113.097
1331	CDROM1_C4_24hrs	0.25	24	WBC	Basophil	14	14	153.938
1332	CDROM1_C4_24hrs	0.25	24	WBC	Eosinophil	11	11	95.0332
1335	CDROM1_C4_24hrs	0.25	24	WBC	Lymphocyte	15	15	176.715
1338	CDROM1_C4_24hrs	0.25	24	WBC	Lymphocyte	6	6	28.2743
1342	CDROM1_C4_24hrs	0.25	24	WBC	Lymphocyte	12	12	113.097
1345	CDROM1_C4_24hrs	0.25	24	WBC	Lymphocyte	5	5	19.635
1346	CDROM1_C4_24hrs	0.25	24	WBC	Monocyte	11	11	95.0332
1398	CDROM2_C1_15min	0.9	0.25	RBC	NA	5	2.5	9.81748
1399	CDROM2_C1_15min	0.9	0.25	RBC	NA	4	3	9.42478
1400	CDROM2_C1_15min	0.9	0.25	RBC	NA	5	3	11.781
1401	CDROM2_C1_15min	0.9	0.25	RBC	NA	6	2	9.42478
1402	CDROM2_C1_15min	0.9	0.25	RBC	NA	5	2.5	9.81748
1403	CDROM2_C1_15min	0.9	0.25	RBC	NA	4.5	2	7.06858
1404	CDROM2_C1_15min	0.9	0.25	RBC	NA	5	2.5	9.81748
1405	CDROM2_C1_15min	0.9	0.25	RBC	NA	5.5	3	12.9591
1406	CDROM2_C1_15min	0.9	0.25	RBC	NA	5	3	11.781
1407	CDROM2_C1_15min	0.9	0.25	RBC	NA	5	4	15.708
1408	CDROM2_C1_15min	0.9	0.25	RBC	NA	6	3	14.1372
1409	CDROM2_C1_15min	0.9	0.25	RBC	NA	5.5	3	12.9591
1410	CDROM2_C1_15min	0.9	0.25	RBC	NA	5.5	4	17.2788
1411	CDROM2_C1_15min	0.9	0.25	RBC	NA	4.5	3	10.6029
1412	CDROM2_C1_15min	0.9	0.25	RBC	NA	6	3	14.1372
1413	CDROM2_C1_15min	0.9	0.25	RBC	NA	6	3	14.1372
1414	CDROM2_C1_15min	0.9	0.25	RBC	NA	5.5	3	12.9591
1415	CDROM2_C1_15min	0.9	0.25	RBC	NA	6	3	14.1372
1416	CDROM2_C1_15min	0.9	0.25	RBC	NA	6.5	3	15.3153
1417	CDROM2_C1_15min	0.9	0.25	RBC	NA	6.5	3	15.3153
1418	CDROM2_C1_15min	0.9	0.25	RBC	NA	5	3	11.781
1419	CDROM2_C1_15min	0.9	0.25	RBC	NA	5.5	3	12.9591
1420	CDROM2_C1_15min	0.9	0.25	RBC	NA	5	2.5	9.81748
1421	CDROM2_C1_15min	0.9	0.25	RBC	NA	5	4	15.708
1422	CDROM2_C1_15min	0.9	0.25	RBC	NA	6	3	14.1372
1423	CDROM2_C1_15min	0.9	0.25	WBC	Lymphocyte	5	5	19.635
1424	CDROM2_C1_15min	0.9	0.25	WBC	Monocyte	5	5	19.635
1425	CDROM2_C1_15min	0.9	0.25	WBC	Lymphocyte	4.5	4.5	15.9043
1426	CDROM2_C1_15min	0.9	0.25	WBC	Neutrophil	5	5	19.635
1427	CDROM2_C1_15min	0.9	0.25	WBC	Basophil	4.5	4.5	15.9043
1428	CDROM2_C1_15min	0.9	0.25	WBC	Monocyte	4.5	4.5	15.9043
1429	CDROM2_C1_15min	0.9	0.25	WBC	Eosinophil	6	6	28.2743
1430	CDROM2_C1_15min	0.9	0.25	WBC	Neutrophil	4	4	12.5664
1431	CDROM2_C1_15min	0.9	0.25	WBC	Lymphocyte	5	5	19.635
1432	CDROM2_C1_15min	0.9	0.25	WBC	Lymphocyte	5	5	19.635
1433	CDROM2_C1_15min	0.9	0.25	WBC	Monocyte	5	5	19.635
1434	CDROM2_C1_15min	0.9	0.25	WBC	Eosinophil	5	5	19.635
1435	CDROM2_C1_15min	0.9	0.25	WBC	Neutrophil	5	5	19.635
1436	CDROM2_C1_15min	0.9	0.25	WBC	Basophil	6	6	28.2743
1437	CDROM2_C1_15min	0.9	0.25	WBC	Lymphocyte	5	5	19.635
1438	CDROM2_C1_15min	0.9	0.25	WBC	Monocyte	5	5	19.635
1439	CDROM2_C1_15min	0.9	0.25	WBC	Monocyte	6	6	28.2743
1440	CDROM2_C1_15min	0.9	0.25	WBC	Lymphocyte	6	6	28.2743
1441	CDROM2_C1_15min	0.9	0.25	WBC	Lymphocyte	6	6	28.2743
1442	CDROM2_C1_15min	0.9	0.25	WBC	Lymphocyte	4	4	12.5664
1443	CDROM2_C1_15min	0.9	0.25	WBC	Monocyte	6	6	28.2743
1444	CDROM2_C1_15min	0.9	0.25	WBC	Monocyte	7	7	38.4845
1445	CDROM2_C1_15min	0.9	0.25	WBC	Eosinophil	6	6	28.2743
1446	CDROM2_C1_15min	0.9	0.25	WBC	Basophil	7	7	38.4845
1447	CDROM2_C1_30min	0.9	0.5	RBC	NA	5.5	3	12.9591
1448	CDROM2_C1_30min	0.9	0.5	RBC	NA	6	4	18.8496
1449	CDROM2_C1_30min	0.9	0.5	RBC	NA	6	3	14.1372
1450	CDROM2_C1_30min	0.9	0.5	RBC	NA	5	2	7.85398
1451	CDROM2_C1_30min	0.9	0.5	RBC	NA	6	3.5	16.4934
1452	CDROM2_C1_30min	0.9	0.5	RBC	NA	5	2.5	9.81748
1453	CDROM2_C1_30min	0.9	0.5	RBC	NA	5.5	3	12.9591
1454	CDROM2_C1_30min	0.9	0.5	RBC	NA	6	2.5	11.781
1455	CDROM2_C1_30min	0.9	0.5	RBC	NA	6	2.5	11.781
1456	CDROM2_C1_30min	0.9	0.5	RBC	NA	5	3	11.781
1457	CDROM2_C1_30min	0.9	0.5	RBC	NA	6	3.5	16.4934
1458	CDROM2_C1_30min	0.9	0.5	RBC	NA	5	2.5	9.81748
1459	CDROM2_C1_30min	0.9	0.5	RBC	NA	7	2	10.9956
1460	CDROM2_C1_30min	0.9	0.5	RBC	NA	6	4	18.8496
1461	CDROM2_C1_30min	0.9	0.5	RBC	NA	5	2.5	9.81748
1462	CDROM2_C1_30min	0.9	0.5	RBC	NA	6	2.5	11.781
1463	CDROM2_C1_30min	0.9	0.5	RBC	NA	7	2.5	13.7445
1464	CDROM2_C1_30min	0.9	0.5	RBC	NA	5.5	3.5	15.1189
1465	CDROM2_C1_30min	0.9	0.5	RBC	NA	5.5	3	12.9591
1466	CDROM2_C1_30min	0.9	0.5	RBC	NA	5	3	11.781
1467	CDROM2_C1_30min	0.9	0.5	RBC	NA	5	3	11.781
1468	CDROM2_C1_30min	0.9	0.5	RBC	NA	7	4	21.9911
1469	CDROM2_C1_30min	0.9	0.5	RBC	NA	5	3	11.781
1470	CDROM2_C1_30min	0.9	0.5	RBC	NA	5	3	11.781
1471	CDROM2_C1_30min	0.9	0.5	RBC	NA	5.5	2.5	10.7992
1472	CDROM2_C1_30min	0.9	0.5	WBC	Neutrophil	5	5	19.635
1473	CDROM2_C1_30min	0.9	0.5	WBC	Neutrophil	6	6	28.2743
1474	CDROM2_C1_30min	0.9	0.5	WBC	Lymphocyte	6	6	28.2743
1475	CDROM2_C1_30min	0.9	0.5	WBC	Neutrophil	6.5	6.5	33.1831
1476	CDROM2_C1_30min	0.9	0.5	WBC	Lymphocyte	5.5	5.5	23.7583
1477	CDROM2_C1_30min	0.9	0.5	WBC	Lymphocyte	4	4	12.5664
1478	CDROM2_C1_30min	0.9	0.5	WBC	Lymphocyte	7	7	38.4845
1479	CDROM2_C1_30min	0.9	0.5	WBC	Monocyte	7	7	38.4845
1480	CDROM2_C1_30min	0.9	0.5	WBC	Monocyte	7	7	38.4845
1481	CDROM2_C1_30min	0.9	0.5	WBC	Lymphocyte	6	6	28.2743
1482	CDROM2_C1_30min	0.9	0.5	WBC	Lymphocyte	6	6	28.2743
1483	CDROM2_C1_30min	0.9	0.5	WBC	Lymphocyte	6	6	28.2743
1484	CDROM2_C1_30min	0.9	0.5	WBC	Lymphocyte	5	5	19.635
1485	CDROM2_C1_30min	0.9	0.5	WBC	Neutrophil	4	4	12.5664
1486	CDROM2_C1_30min	0.9	0.5	WBC	Basophil	5.5	5.5	23.7583
1487	CDROM2_C1_30min	0.9	0.5	WBC	Neutrophil	6	6	28.2743
1488	CDROM2_C1_30min	0.9	0.5	WBC	Basophil	5	5	19.635
1489	CDROM2_C1_30min	0.9	0.5	WBC	Monocyte	5	5	19.635
1490	CDROM2_C1_30min	0.9	0.5	WBC	Lymphocyte	6	6	28.2743
1491	CDROM2_C1_30min	0.9	0.5	WBC	Lymphocyte	5.5	5.5	23.7583
1492	CDROM2_C1_30min	0.9	0.5	WBC	Monocyte	6	6	28.2743
1493	CDROM2_C1_30min	0.9	0.5	WBC	Lymphocyte	5	5	19.635
1494	CDROM2_C1_30min	0.9	0.5	WBC	Lymphocyte	5	5	19.635
1495	CDROM2_C1_30min	0.9	0.5	WBC	Neutrophil	5	5	19.635
1496	CDROM2_C1_30min	0.9	0.5	WBC	Neutrophil	6	6	28.2743
1497	CDROM2_C1_1hr	0.9	1	RBC	NA	5.5	4	17.2788
1498	CDROM2_C1_1hr	0.9	1	RBC	NA	5	3	11.781
1499	CDROM2_C1_1hr	0.9	1	RBC	NA	6	3	14.1372
1500	CDROM2_C1_1hr	0.9	1	RBC	NA	6	3	14.1372
1501	CDROM2_C1_1hr	0.9	1	RBC	NA	5.5	3	12.9591
1502	CDROM2_C1_1hr	0.9	1	RBC	NA	5.5	3	12.9591
1503	CDROM2_C1_1hr	0.9	1	RBC	NA	6	4	18.8496
1504	CDROM2_C1_1hr	0.9	1	RBC	NA	6	3	14.1372
1505	CDROM2_C1_1hr	0.9	1	RBC	NA	5.5	3	12.9591
1506	CDROM2_C1_1hr	0.9	1	RBC	NA	7	4	21.9911
1507	CDROM2_C1_1hr	0.9	1	RBC	NA	5.5	4	17.2788
1508	CDROM2_C1_1hr	0.9	1	RBC	NA	5.5	2.5	10.7992
1509	CDROM2_C1_1hr	0.9	1	RBC	NA	6	3	14.1372
1510	CDROM2_C1_1hr	0.9	1	RBC	NA	5.5	3	12.9591
1511	CDROM2_C1_1hr	0.9	1	RBC	NA	5	4	15.708
1512	CDROM2_C1_1hr	0.9	1	RBC	NA	5.5	3	12.9591
1513	CDROM2_C1_1hr	0.9	1	RBC	NA	6	3	14.1372
1514	CDROM2_C1_1hr	0.9	1	RBC	NA	6	3	14.1372
1515	CDROM2_C1_1hr	0.9	1	RBC	NA	5.5	3	12.9591
1516	CDROM2_C1_1hr	0.9	1	RBC	NA	5.5	3	12.9591
1517	CDROM2_C1_1hr	0.9	1	RBC	NA	5.5	4	17.2788
1518	CDROM2_C1_1hr	0.9	1	RBC	NA	5	3	11.781
1519	CDROM2_C1_1hr	0.9	1	RBC	NA	6	3	14.1372
1520	CDROM2_C1_1hr	0.9	1	RBC	NA	6	3	14.1372
1521	CDROM2_C1_1hr	0.9	1	RBC	NA	6	3	14.1372
1522	CDROM2_C1_1hr	0.9	1	WBC	Lymphocyte	5	5	19.635
1523	CDROM2_C1_1hr	0.9	1	WBC	Lymphocyte	5.5	5.5	23.7583
1524	CDROM2_C1_1hr	0.9	1	WBC	Lymphocyte	5	5	19.635
1525	CDROM2_C1_1hr	0.9	1	WBC	Neutrophil	6	6	28.2743
1526	CDROM2_C1_1hr	0.9	1	WBC	Lymphocyte	5	5	19.635
1527	CDROM2_C1_1hr	0.9	1	WBC	Lymphocyte	5	5	19.635
1528	CDROM2_C1_1hr	0.9	1	WBC	Lymphocyte	5	5	19.635
1529	CDROM2_C1_1hr	0.9	1	WBC	Lymphocyte	5	5	19.635
1530	CDROM2_C1_1hr	0.9	1	WBC	Lymphocyte	5	5	19.635
1531	CDROM2_C1_1hr	0.9	1	WBC	Lymphocyte	4	4	12.5664
1532	CDROM2_C1_1hr	0.9	1	WBC	Lymphocyte	5	5	19.635
1533	CDROM2_C1_1hr	0.9	1	WBC	Monocyte	5	5	19.635
1534	CDROM2_C1_1hr	0.9	1	WBC	Lymphocyte	5	5	19.635
1535	CDROM2_C1_1hr	0.9	1	WBC	Basophil	5	5	19.635
1536	CDROM2_C1_1hr	0.9	1	WBC	Eosinophil	6	6	28.2743
1537	CDROM2_C1_1hr	0.9	1	WBC	Monocyte	5	5	19.635
1538	CDROM2_C1_1hr	0.9	1	WBC	Monocyte	5	5	19.635
1539	CDROM2_C1_1hr	0.9	1	WBC	Lymphocyte	5.5	5.5	23.7583
1540	CDROM2_C1_1hr	0.9	1	WBC	Monocyte	5	5	19.635
1541	CDROM2_C1_1hr	0.9	1	WBC	Lymphocyte	7	7	38.4845
1542	CDROM2_C1_1hr	0.9	1	WBC	Neutrophil	5	5	19.635
1543	CDROM2_C1_1hr	0.9	1	WBC	Eosinophil	5	5	19.635
1544	CDROM2_C1_1hr	0.9	1	WBC	Basophil	6	6	28.2743
1545	CDROM2_C1_1hr	0.9	1	WBC	Monocyte	5	5	19.635
1546	CDROM2_C1_1hr	0.9	1	WBC	Neutrophil	7	7	38.4845
1547	CDROM2_C1_2hrs	0.9	2	RBC	NA	5	3	11.781
1548	CDROM2_C1_2hrs	0.9	2	RBC	NA	6	3	14.1372
1549	CDROM2_C1_2hrs	0.9	2	RBC	NA	5	4	15.708
1550	CDROM2_C1_2hrs	0.9	2	RBC	NA	5	3	11.781
1551	CDROM2_C1_2hrs	0.9	2	RBC	NA	5	3	11.781
1552	CDROM2_C1_2hrs	0.9	2	RBC	NA	5	3	11.781
1553	CDROM2_C1_2hrs	0.9	2	RBC	NA	5	3.5	13.7445
1554	CDROM2_C1_2hrs	0.9	2	RBC	NA	6	3.5	16.4934
1555	CDROM2_C1_2hrs	0.9	2	RBC	NA	6	3	14.1372
1556	CDROM2_C1_2hrs	0.9	2	RBC	NA	5	3	11.781
1557	CDROM2_C1_2hrs	0.9	2	RBC	NA	6	3	14.1372
1558	CDROM2_C1_2hrs	0.9	2	RBC	NA	5	3.5	13.7445
1559	CDROM2_C1_2hrs	0.9	2	RBC	NA	6	3.5	16.4934
1560	CDROM2_C1_2hrs	0.9	2	RBC	NA	7.5	3.5	20.6167
1561	CDROM2_C1_2hrs	0.9	2	RBC	NA	6	3	14.1372
1562	CDROM2_C1_2hrs	0.9	2	RBC	NA	6	4	18.8496
1563	CDROM2_C1_2hrs	0.9	2	RBC	NA	6	3	14.1372
1564	CDROM2_C1_2hrs	0.9	2	RBC	NA	6	3	14.1372
1565	CDROM2_C1_2hrs	0.9	2	RBC	NA	7	4	21.9911
1566	CDROM2_C1_2hrs	0.9	2	RBC	NA	6	4	18.8496
1567	CDROM2_C1_2hrs	0.9	2	RBC	NA	6	3	14.1372
1568	CDROM2_C1_2hrs	0.9	2	RBC	NA	7	4	21.9911
1569	CDROM2_C1_2hrs	0.9	2	RBC	NA	6	4	18.8496
1570	CDROM2_C1_2hrs	0.9	2	RBC	NA	6	3	14.1372
1571	CDROM2_C1_2hrs	0.9	2	RBC	NA	7.5	3.5	20.6167
1572	CDROM2_C1_2hrs	0.9	2	WBC	Neutrophil	9	9	63.6173
1573	CDROM2_C1_2hrs	0.9	2	WBC	Neutrophil	9	9	63.6173
1574	CDROM2_C1_2hrs	0.9	2	WBC	Lymphocyte	7	7	38.4845
1575	CDROM2_C1_2hrs	0.9	2	WBC	Neutrophil	7	7	38.4845
1576	CDROM2_C1_2hrs	0.9	2	WBC	Lymphocyte	7	7	38.4845
1577	CDROM2_C1_2hrs	0.9	2	WBC	Lymphocyte	8	8	50.2655
1578	CDROM2_C1_2hrs	0.9	2	WBC	Lymphocyte	8	8	50.2655
1579	CDROM2_C1_2hrs	0.9	2	WBC	Monocyte	9	9	63.6173
1580	CDROM2_C1_2hrs	0.9	2	WBC	Monocyte	9	9	63.6173
1581	CDROM2_C1_2hrs	0.9	2	WBC	Lymphocyte	8	8	50.2655
1582	CDROM2_C1_2hrs	0.9	2	WBC	Lymphocyte	7	7	38.4845
1583	CDROM2_C1_2hrs	0.9	2	WBC	Lymphocyte	8	8	50.2655
1584	CDROM2_C1_2hrs	0.9	2	WBC	Lymphocyte	7	7	38.4845
1585	CDROM2_C1_2hrs	0.9	2	WBC	Neutrophil	7	7	38.4845
1586	CDROM2_C1_2hrs	0.9	2	WBC	Basophil	8	8	50.2655
1587	CDROM2_C1_2hrs	0.9	2	WBC	Neutrophil	7	7	38.4845
1588	CDROM2_C1_2hrs	0.9	2	WBC	Basophil	6	6	28.2743
1589	CDROM2_C1_2hrs	0.9	2	WBC	Monocyte	5.5	5.5	23.7583
1590	CDROM2_C1_2hrs	0.9	2	WBC	Lymphocyte	7	7	38.4845
1591	CDROM2_C1_2hrs	0.9	2	WBC	Lymphocyte	5	5	19.635
1592	CDROM2_C1_2hrs	0.9	2	WBC	Monocyte	7	7	38.4845
1593	CDROM2_C1_2hrs	0.9	2	WBC	Lymphocyte	5.5	5.5	23.7583
1594	CDROM2_C1_2hrs	0.9	2	WBC	Lymphocyte	7	7	38.4845
1595	CDROM2_C1_2hrs	0.9	2	WBC	Neutrophil	5.5	5.5	23.7583
1596	CDROM2_C1_2hrs	0.9	2	WBC	Neutrophil	5.5	5.5	23.7583
1597	CDROM2_C1_4hrs	0.9	4	RBC	NA	6	3.5	16.4934
1598	CDROM2_C1_4hrs	0.9	4	RBC	NA	5.5	3.5	15.1189
1599	CDROM2_C1_4hrs	0.9	4	RBC	NA	6	3.5	16.4934
1600	CDROM2_C1_4hrs	0.9	4	RBC	NA	6	3	14.1372
1601	CDROM2_C1_4hrs	0.9	4	RBC	NA	7	3	16.4934
1602	CDROM2_C1_4hrs	0.9	4	RBC	NA	6	3.5	16.4934
1603	CDROM2_C1_4hrs	0.9	4	RBC	NA	7	3	16.4934
1604	CDROM2_C1_4hrs	0.9	4	RBC	NA	6	3.5	16.4934
1605	CDROM2_C1_4hrs	0.9	4	RBC	NA	7	3	16.4934
1606	CDROM2_C1_4hrs	0.9	4	RBC	NA	7	3	16.4934
1607	CDROM2_C1_4hrs	0.9	4	RBC	NA	5.5	3.5	15.1189
1608	CDROM2_C1_4hrs	0.9	4	RBC	NA	6	3	14.1372
1609	CDROM2_C1_4hrs	0.9	4	RBC	NA	7	3	16.4934
1610	CDROM2_C1_4hrs	0.9	4	RBC	NA	6	4	18.8496
1611	CDROM2_C1_4hrs	0.9	4	RBC	NA	6	3.5	16.4934
1612	CDROM2_C1_4hrs	0.9	4	RBC	NA	6	3	14.1372
1613	CDROM2_C1_4hrs	0.9	4	RBC	NA	6	3	14.1372
1614	CDROM2_C1_4hrs	0.9	4	RBC	NA	5.5	3	12.9591
1615	CDROM2_C1_4hrs	0.9	4	RBC	NA	6	3	14.1372
1616	CDROM2_C1_4hrs	0.9	4	RBC	NA	6	3	14.1372
1617	CDROM2_C1_4hrs	0.9	4	RBC	NA	6	4	18.8496
1618	CDROM2_C1_4hrs	0.9	4	RBC	NA	6	3	14.1372
1619	CDROM2_C1_4hrs	0.9	4	RBC	NA	5.5	3	12.9591
1620	CDROM2_C1_4hrs	0.9	4	RBC	NA	7	4	21.9911
1621	CDROM2_C1_4hrs	0.9	4	RBC	NA	6	4	18.8496
1622	CDROM2_C1_4hrs	0.9	4	WBC	Neutrophil	9	9	63.6173
1623	CDROM2_C1_4hrs	0.9	4	WBC	Lymphocyte	7.5	7.5	44.1786
1624	CDROM2_C1_4hrs	0.9	4	WBC	Lymphocyte	7	7	38.4845
1625	CDROM2_C1_4hrs	0.9	4	WBC	Lymphocyte	6	6	28.2743
1626	CDROM2_C1_4hrs	0.9	4	WBC	Monocyte	6	6	28.2743
1627	CDROM2_C1_4hrs	0.9	4	WBC	Lymphocyte	6	6	28.2743
1628	CDROM2_C1_4hrs	0.9	4	WBC	Lymphocyte	8	8	50.2655
1629	CDROM2_C1_4hrs	0.9	4	WBC	Neutrophil	6	6	28.2743
1630	CDROM2_C1_4hrs	0.9	4	WBC	Neutrophil	8	8	50.2655
1631	CDROM2_C1_4hrs	0.9	4	WBC	Neutrophil	8	8	50.2655
1632	CDROM2_C1_4hrs	0.9	4	WBC	Monocyte	8	8	50.2655
1633	CDROM2_C1_4hrs	0.9	4	WBC	Monocyte	9	9	63.6173
1634	CDROM2_C1_4hrs	0.9	4	WBC	Eosinophil	9	9	63.6173
1635	CDROM2_C1_4hrs	0.9	4	WBC	Monocyte	7	7	38.4845
1636	CDROM2_C1_4hrs	0.9	4	WBC	Lymphocyte	10	10	78.5398
1637	CDROM2_C1_4hrs	0.9	4	WBC	Lymphocyte	7	7	38.4845
1638	CDROM2_C1_4hrs	0.9	4	WBC	Basophil	6	6	28.2743
1639	CDROM2_C1_4hrs	0.9	4	WBC	Basophil	7	7	38.4845
1640	CDROM2_C1_4hrs	0.9	4	WBC	Lymphocyte	6	6	28.2743
1641	CDROM2_C1_4hrs	0.9	4	WBC	Lymphocyte	6	6	28.2743
1642	CDROM2_C1_4hrs	0.9	4	WBC	Neutrophil	6	6	28.2743
1643	CDROM2_C1_4hrs	0.9	4	WBC	Neutrophil	6	6	28.2743
1644	CDROM2_C1_4hrs	0.9	4	WBC	Monocyte	5.5	5.5	23.7583
1645	CDROM2_C1_4hrs	0.9	4	WBC	Monocyte	5.5	5.5	23.7583
1646	CDROM2_C1_4hrs	0.9	4	WBC	Monocyte	7	7	38.4845
1647	CDROM2_C1_24hrs	0.9	24	RBC	NA	6.5	3.5	17.8678
1648	CDROM2_C1_24hrs	0.9	24	RBC	NA	6	4	18.8496
1649	CDROM2_C1_24hrs	0.9	24	RBC	NA	7	4	21.9911
1650	CDROM2_C1_24hrs	0.9	24	RBC	NA	7	3	16.4934
1651	CDROM2_C1_24hrs	0.9	24	RBC	NA	7	4	21.9911
1652	CDROM2_C1_24hrs	0.9	24	RBC	NA	6	3	14.1372
1653	CDROM2_C1_24hrs	0.9	24	RBC	NA	6	3.5	16.4934
1654	CDROM2_C1_24hrs	0.9	24	RBC	NA	6	4	18.8496
1655	CDROM2_C1_24hrs	0.9	24	RBC	NA	6	3.5	16.4934
1656	CDROM2_C1_24hrs	0.9	24	RBC	NA	7	3	16.4934
1657	CDROM2_C1_24hrs	0.9	24	RBC	NA	7	4	21.9911
1658	CDROM2_C1_24hrs	0.9	24	RBC	NA	6	3.5	16.4934
1659	CDROM2_C1_24hrs	0.9	24	RBC	NA	6	3	14.1372
1660	CDROM2_C1_24hrs	0.9	24	RBC	NA	7	3	16.4934
1661	CDROM2_C1_24hrs	0.9	24	RBC	NA	7	3	16.4934
1662	CDROM2_C1_24hrs	0.9	24	RBC	NA	5.5	3.5	15.1189
1663	CDROM2_C1_24hrs	0.9	24	RBC	NA	6	3	14.1372
1664	CDROM2_C1_24hrs	0.9	24	RBC	NA	6.5	3	15.3153
1665	CDROM2_C1_24hrs	0.9	24	RBC	NA	6.5	3	15.3153
1666	CDROM2_C1_24hrs	0.9	24	RBC	NA	6.5	3	15.3153
1667	CDROM2_C1_24hrs	0.9	24	RBC	NA	6	3	14.1372
1668	CDROM2_C1_24hrs	0.9	24	RBC	NA	7	3	16.4934
1669	CDROM2_C1_24hrs	0.9	24	RBC	NA	6	4	18.8496
1670	CDROM2_C1_24hrs	0.9	24	RBC	NA	6	3.5	16.4934
1671	CDROM2_C1_24hrs	0.9	24	RBC	NA	7	3	16.4934
1672	CDROM2_C1_24hrs	0.9	24	WBC	Lymphocyte	8	8	50.2655
1673	CDROM2_C1_24hrs	0.9	24	WBC	Lymphocyte	8	8	50.2655
1674	CDROM2_C1_24hrs	0.9	24	WBC	Lymphocyte	7	7	38.4845
1675	CDROM2_C1_24hrs	0.9	24	WBC	Lymphocyte	8	8	50.2655
1676	CDROM2_C1_24hrs	0.9	24	WBC	Lymphocyte	7	7	38.4845
1677	CDROM2_C1_24hrs	0.9	24	WBC	Lymphocyte	7	7	38.4845
1678	CDROM2_C1_24hrs	0.9	24	WBC	Lymphocyte	9	9	63.6173
1679	CDROM2_C1_24hrs	0.9	24	WBC	Lymphocyte	6	6	28.2743
1680	CDROM2_C1_24hrs	0.9	24	WBC	Lymphocyte	6	6	28.2743
1681	CDROM2_C1_24hrs	0.9	24	WBC	Lymphocyte	5.5	5.5	23.7583
1682	CDROM2_C1_24hrs	0.9	24	WBC	Lymphocyte	6	6	28.2743
1683	CDROM2_C1_24hrs	0.9	24	WBC	Lymphocyte	7	7	38.4845
1684	CDROM2_C1_24hrs	0.9	24	WBC	Neutrophil	11	11	95.0332
1685	CDROM2_C1_24hrs	0.9	24	WBC	Monocyte	7	7	38.4845
1686	CDROM2_C1_24hrs	0.9	24	WBC	Neutrophil	9	9	63.6173
1687	CDROM2_C1_24hrs	0.9	24	WBC	Monocyte	7	7	38.4845
1688	CDROM2_C1_24hrs	0.9	24	WBC	Neutrophil	7	7	38.4845
1689	CDROM2_C1_24hrs	0.9	24	WBC	Monocyte	7	7	38.4845
1690	CDROM2_C1_24hrs	0.9	24	WBC	Eosinophil	8.5	8.5	56.745
1691	CDROM2_C1_24hrs	0.9	24	WBC	Monocyte	8	8	50.2655
1692	CDROM2_C1_24hrs	0.9	24	WBC	Monocyte	7	7	38.4845
1693	CDROM2_C1_24hrs	0.9	24	WBC	Monocyte	7	7	38.4845
1694	CDROM2_C1_24hrs	0.9	24	WBC	Eosinophil	7	7	38.4845
1695	CDROM2_C1_24hrs	0.9	24	WBC	Eosinophil	7	7	38.4845
1696	CDROM2_C1_24hrs	0.9	24	WBC	Eosinophil	5.5	5.5	23.7583
1747	CDROM2_C2_15min	0.75	0.25	RBC	NA	6	3	14.1372
1748	CDROM2_C2_15min	0.75	0.25	RBC	NA	5.5	3	12.9591
1749	CDROM2_C2_15min	0.75	0.25	RBC	NA	5	2	7.85398
1750	CDROM2_C2_15min	0.75	0.25	RBC	NA	5	2	7.85398
1751	CDROM2_C2_15min	0.75	0.25	RBC	NA	6	3	14.1372
1752	CDROM2_C2_15min	0.75	0.25	RBC	NA	6	3.5	16.4934
1753	CDROM2_C2_15min	0.75	0.25	RBC	NA	7	3	16.4934
1754	CDROM2_C2_15min	0.75	0.25	RBC	NA	7.5	4	23.5619
1755	CDROM2_C2_15min	0.75	0.25	RBC	NA	6	3	14.1372
1756	CDROM2_C2_15min	0.75	0.25	RBC	NA	6	3	14.1372
1757	CDROM2_C2_15min	0.75	0.25	RBC	NA	6.5	3	15.3153
1758	CDROM2_C2_15min	0.75	0.25	RBC	NA	5	2	7.85398
1759	CDROM2_C2_15min	0.75	0.25	RBC	NA	7	4	21.9911
1760	CDROM2_C2_15min	0.75	0.25	RBC	NA	5	3	11.781
1761	CDROM2_C2_15min	0.75	0.25	RBC	NA	6	4	18.8496
1762	CDROM2_C2_15min	0.75	0.25	RBC	NA	6.5	3	15.3153
1763	CDROM2_C2_15min	0.75	0.25	RBC	NA	6	4	18.8496
1764	CDROM2_C2_15min	0.75	0.25	RBC	NA	5	4	15.708
1765	CDROM2_C2_15min	0.75	0.25	RBC	NA	5.5	3.5	15.1189
1766	CDROM2_C2_15min	0.75	0.25	RBC	NA	6	3.5	16.4934
1767	CDROM2_C2_15min	0.75	0.25	RBC	NA	5.5	3.5	15.1189
1768	CDROM2_C2_15min	0.75	0.25	RBC	NA	6	2	9.42478
1769	CDROM2_C2_15min	0.75	0.25	RBC	NA	7.5	3	17.6715
1770	CDROM2_C2_15min	0.75	0.25	RBC	NA	6	3.5	16.4934
1771	CDROM2_C2_15min	0.75	0.25	RBC	NA	6.5	3	15.3153
1772	CDROM2_C2_15min	0.75	0.25	WBC	Lymphocyte	6	6	28.2743
1773	CDROM2_C2_15min	0.75	0.25	WBC	Lymphocyte	6	6	28.2743
1774	CDROM2_C2_15min	0.75	0.25	WBC	Lymphocyte	6	6	28.2743
1775	CDROM2_C2_15min	0.75	0.25	WBC	Lymphocyte	6	6	28.2743
1776	CDROM2_C2_15min	0.75	0.25	WBC	Lymphocyte	9	9	63.6173
1777	CDROM2_C2_15min	0.75	0.25	WBC	Lymphocyte	9	9	63.6173
1778	CDROM2_C2_15min	0.75	0.25	WBC	Lymphocyte	8	8	50.2655
1779	CDROM2_C2_15min	0.75	0.25	WBC	Neutrophil	8	8	50.2655
1780	CDROM2_C2_15min	0.75	0.25	WBC	Neutrophil	8	8	50.2655
1781	CDROM2_C2_15min	0.75	0.25	WBC	Lymphocyte	6.5	6.5	33.1831
1782	CDROM2_C2_15min	0.75	0.25	WBC	Neutrophil	9	9	63.6173
1783	CDROM2_C2_15min	0.75	0.25	WBC	Lymphocyte	7	7	38.4845
1784	CDROM2_C2_15min	0.75	0.25	WBC	Monocyte	5	5	19.635
1785	CDROM2_C2_15min	0.75	0.25	WBC	Lymphocyte	5.5	5.5	23.7583
1786	CDROM2_C2_15min	0.75	0.25	WBC	Monocyte	7	7	38.4845
1787	CDROM2_C2_15min	0.75	0.25	WBC	Monocyte	9	9	63.6173
1788	CDROM2_C2_15min	0.75	0.25	WBC	Lymphocyte	9	9	63.6173
1789	CDROM2_C2_15min	0.75	0.25	WBC	Lymphocyte	6	6	28.2743
1790	CDROM2_C2_15min	0.75	0.25	WBC	Monocyte	6	6	28.2743
1791	CDROM2_C2_15min	0.75	0.25	WBC	Lymphocyte	6	6	28.2743
1792	CDROM2_C2_15min	0.75	0.25	WBC	Monocyte	6	6	28.2743
1793	CDROM2_C2_15min	0.75	0.25	WBC	Lymphocyte	8	8	50.2655
1794	CDROM2_C2_15min	0.75	0.25	WBC	Lymphocyte	9	9	63.6173
1795	CDROM2_C2_15min	0.75	0.25	WBC	Monocyte	5.5	5.5	23.7583
1796	CDROM2_C2_30min	0.75	0.5	RBC	NA	6	4	18.8496
1797	CDROM2_C2_30min	0.75	0.5	RBC	NA	7.5	4	23.5619
1798	CDROM2_C2_30min	0.75	0.5	RBC	NA	7	4	21.9911
1799	CDROM2_C2_30min	0.75	0.5	RBC	NA	7	4	21.9911
1800	CDROM2_C2_30min	0.75	0.5	RBC	NA	6	3.5	16.4934
1801	CDROM2_C2_30min	0.75	0.5	RBC	NA	6.5	4	20.4204
1802	CDROM2_C2_30min	0.75	0.5	RBC	NA	6	3.5	16.4934
1803	CDROM2_C2_30min	0.75	0.5	RBC	NA	7	4	21.9911
1804	CDROM2_C2_30min	0.75	0.5	RBC	NA	7	4	21.9911
1805	CDROM2_C2_30min	0.75	0.5	RBC	NA	7	4	21.9911
1806	CDROM2_C2_30min	0.75	0.5	RBC	NA	6	4	18.8496
1807	CDROM2_C2_30min	0.75	0.5	RBC	NA	5.5	3	12.9591
1808	CDROM2_C2_30min	0.75	0.5	RBC	NA	7	4.5	24.74
1809	CDROM2_C2_30min	0.75	0.5	RBC	NA	6.5	4	20.4204
1810	CDROM2_C2_30min	0.75	0.5	RBC	NA	6	4	18.8496
1811	CDROM2_C2_30min	0.75	0.5	RBC	NA	7	3.5	19.2423
1812	CDROM2_C2_30min	0.75	0.5	RBC	NA	6	4	18.8496
1813	CDROM2_C2_30min	0.75	0.5	RBC	NA	8	4	25.1327
1814	CDROM2_C2_30min	0.75	0.5	RBC	NA	7.5	3.5	20.6167
1815	CDROM2_C2_30min	0.75	0.5	RBC	NA	6	3.5	16.4934
1816	CDROM2_C2_30min	0.75	0.5	RBC	NA	6	3.5	16.4934
1817	CDROM2_C2_30min	0.75	0.5	RBC	NA	6	4	18.8496
1818	CDROM2_C2_30min	0.75	0.5	RBC	NA	6.5	4	20.4204
1819	CDROM2_C2_30min	0.75	0.5	RBC	NA	6	3.5	16.4934
1820	CDROM2_C2_30min	0.75	0.5	RBC	NA	5.5	3	12.9591
1821	CDROM2_C2_30min	0.75	0.5	WBC	Lymphocyte	6	6	28.2743
1822	CDROM2_C2_30min	0.75	0.5	WBC	Monocyte	8	8	50.2655
1823	CDROM2_C2_30min	0.75	0.5	WBC	Lymphocyte	7	7	38.4845
1824	CDROM2_C2_30min	0.75	0.5	WBC	Monocyte	7	7	38.4845
1825	CDROM2_C2_30min	0.75	0.5	WBC	Monocyte	6	6	28.2743
1826	CDROM2_C2_30min	0.75	0.5	WBC	Monocyte	8	8	50.2655
1827	CDROM2_C2_30min	0.75	0.5	WBC	Monocyte	5	5	19.635
1828	CDROM2_C2_30min	0.75	0.5	WBC	Lymphocyte	6	6	28.2743
1829	CDROM2_C2_30min	0.75	0.5	WBC	Neutrophil	5	5	19.635
1830	CDROM2_C2_30min	0.75	0.5	WBC	Monocyte	6	6	28.2743
1831	CDROM2_C2_30min	0.75	0.5	WBC	Lymphocyte	6	6	28.2743
1832	CDROM2_C2_30min	0.75	0.5	WBC	Neutrophil	6	6	28.2743
1833	CDROM2_C2_30min	0.75	0.5	WBC	Lymphocyte	5	5	19.635
1834	CDROM2_C2_30min	0.75	0.5	WBC	Lymphocyte	5.5	5.5	23.7583
1835	CDROM2_C2_30min	0.75	0.5	WBC	Lymphocyte	5.5	5.5	23.7583
1836	CDROM2_C2_30min	0.75	0.5	WBC	Lymphocyte	6	6	28.2743
1837	CDROM2_C2_30min	0.75	0.5	WBC	Neutrophil	7	7	38.4845
1838	CDROM2_C2_30min	0.75	0.5	WBC	Neutrophil	5.5	5.5	23.7583
1839	CDROM2_C2_30min	0.75	0.5	WBC	Lymphocyte	6	6	28.2743
1840	CDROM2_C2_30min	0.75	0.5	WBC	Lymphocyte	7	7	38.4845
1841	CDROM2_C2_30min	0.75	0.5	WBC	Lymphocyte	6	6	28.2743
1842	CDROM2_C2_30min	0.75	0.5	WBC	Neutrophil	6	6	28.2743
1843	CDROM2_C2_30min	0.75	0.5	WBC	Neutrophil	5.5	5.5	23.7583
1844	CDROM2_C2_30min	0.75	0.5	WBC	Lymphocyte	6	6	28.2743
1845	CDROM2_C2_30min	0.75	0.5	WBC	Basophil	5	5	19.635
1846	CDROM2_C2_1hr	0.75	1	RBC	NA	8	4	25.1327
1847	CDROM2_C2_1hr	0.75	1	RBC	NA	7	4.5	24.74
1848	CDROM2_C2_1hr	0.75	1	RBC	NA	7.5	4	23.5619
1849	CDROM2_C2_1hr	0.75	1	RBC	NA	8	4	25.1327
1850	CDROM2_C2_1hr	0.75	1	RBC	NA	7	4	21.9911
1851	CDROM2_C2_1hr	0.75	1	RBC	NA	7	4	21.9911
1852	CDROM2_C2_1hr	0.75	1	RBC	NA	6	4.5	21.2058
1853	CDROM2_C2_1hr	0.75	1	RBC	NA	7	4	21.9911
1854	CDROM2_C2_1hr	0.75	1	RBC	NA	6	4	18.8496
1855	CDROM2_C2_1hr	0.75	1	RBC	NA	7	3.5	19.2423
1856	CDROM2_C2_1hr	0.75	1	RBC	NA	9	5	35.3429
1857	CDROM2_C2_1hr	0.75	1	RBC	NA	7	3.5	19.2423
1858	CDROM2_C2_1hr	0.75	1	RBC	NA	8.5	4.5	30.0415
1859	CDROM2_C2_1hr	0.75	1	RBC	NA	6.5	3	15.3153
1860	CDROM2_C2_1hr	0.75	1	RBC	NA	8	4	25.1327
1861	CDROM2_C2_1hr	0.75	1	RBC	NA	7.5	3	17.6715
1862	CDROM2_C2_1hr	0.75	1	RBC	NA	7.5	4	23.5619
1863	CDROM2_C2_1hr	0.75	1	RBC	NA	8	4	25.1327
1864	CDROM2_C2_1hr	0.75	1	RBC	NA	8	3.5	21.9911
1865	CDROM2_C2_1hr	0.75	1	RBC	NA	8	4	25.1327
1866	CDROM2_C2_1hr	0.75	1	RBC	NA	7.5	3	17.6715
1867	CDROM2_C2_1hr	0.75	1	RBC	NA	7	4	21.9911
1868	CDROM2_C2_1hr	0.75	1	RBC	NA	5.5	2.5	10.7992
1869	CDROM2_C2_1hr	0.75	1	RBC	NA	5.5	4	17.2788
1870	CDROM2_C2_1hr	0.75	1	RBC	NA	7	4	21.9911
1871	CDROM2_C2_1hr	0.75	1	WBC	Lymphocyte	7	4	21.9911
1872	CDROM2_C2_1hr	0.75	1	WBC	Lymphocyte	6	4	18.8496
1873	CDROM2_C2_1hr	0.75	1	WBC	Monocyte	5	5	19.635
1874	CDROM2_C2_1hr	0.75	1	WBC	Lymphocyte	5	5	19.635
1875	CDROM2_C2_1hr	0.75	1	WBC	Basophil	4.5	4.5	15.9043
1876	CDROM2_C2_1hr	0.75	1	WBC	Neutrophil	7	7	38.4845
1877	CDROM2_C2_1hr	0.75	1	WBC	Neutrophil	6	6	28.2743
1878	CDROM2_C2_1hr	0.75	1	WBC	Neutrophil	6	6	28.2743
1879	CDROM2_C2_1hr	0.75	1	WBC	Monocyte	5	5	19.635
1880	CDROM2_C2_1hr	0.75	1	WBC	Neutrophil	6	6	28.2743
1881	CDROM2_C2_1hr	0.75	1	WBC	Eosinophil	7	7	38.4845
1882	CDROM2_C2_1hr	0.75	1	WBC	Eosinophil	6	6	28.2743
1883	CDROM2_C2_1hr	0.75	1	WBC	Monocyte	5	5	19.635
1884	CDROM2_C2_1hr	0.75	1	WBC	Monocyte	6	6	28.2743
1885	CDROM2_C2_1hr	0.75	1	WBC	Lymphocyte	6	6	28.2743
1886	CDROM2_C2_1hr	0.75	1	WBC	Neutrophil	6	6	28.2743
1887	CDROM2_C2_1hr	0.75	1	WBC	Neutrophil	7	7	38.4845
1888	CDROM2_C2_1hr	0.75	1	WBC	Neutrophil	6	6	28.2743
1889	CDROM2_C2_1hr	0.75	1	WBC	Lymphocyte	8	8	50.2655
1890	CDROM2_C2_1hr	0.75	1	WBC	Lymphocyte	7	7	38.4845
1891	CDROM2_C2_1hr	0.75	1	WBC	Neutrophil	6	6	28.2743
1892	CDROM2_C2_1hr	0.75	1	WBC	Neutrophil	5.5	5.5	23.7583
1893	CDROM2_C2_1hr	0.75	1	WBC	Neutrophil	7	7	38.4845
1894	CDROM2_C2_1hr	0.75	1	WBC	Lymphocyte	6	6	28.2743
1895	CDROM2_C2_1hr	0.75	1	WBC	Lymphocyte	8	8	50.2655
1896	CDROM2_C2_2hrs	0.75	2	RBC	NA	8	3.5	21.9911
1897	CDROM2_C2_2hrs	0.75	2	RBC	NA	8.5	3.5	23.3656
1898	CDROM2_C2_2hrs	0.75	2	RBC	NA	8	4	25.1327
1899	CDROM2_C2_2hrs	0.75	2	RBC	NA	7	4	21.9911
1900	CDROM2_C2_2hrs	0.75	2	RBC	NA	8.5	4.5	30.0415
1901	CDROM2_C2_2hrs	0.75	2	RBC	NA	8	4	25.1327
1902	CDROM2_C2_2hrs	0.75	2	RBC	NA	7	4	21.9911
1903	CDROM2_C2_2hrs	0.75	2	RBC	NA	7	3	16.4934
1904	CDROM2_C2_2hrs	0.75	2	RBC	NA	7	3.5	19.2423
1905	CDROM2_C2_2hrs	0.75	2	RBC	NA	8	3.5	21.9911
1906	CDROM2_C2_2hrs	0.75	2	RBC	NA	6	4	18.8496
1907	CDROM2_C2_2hrs	0.75	2	RBC	NA	8	4.5	28.2743
1908	CDROM2_C2_2hrs	0.75	2	RBC	NA	9	5	35.3429
1909	CDROM2_C2_2hrs	0.75	2	RBC	NA	6.5	3.5	17.8678
1910	CDROM2_C2_2hrs	0.75	2	RBC	NA	7	4	21.9911
1911	CDROM2_C2_2hrs	0.75	2	RBC	NA	6	4	18.8496
1912	CDROM2_C2_2hrs	0.75	2	RBC	NA	6.5	4	20.4204
1913	CDROM2_C2_2hrs	0.75	2	RBC	NA	8	4.5	28.2743
1914	CDROM2_C2_2hrs	0.75	2	RBC	NA	8	4	25.1327
1915	CDROM2_C2_2hrs	0.75	2	RBC	NA	8	4.5	28.2743
1916	CDROM2_C2_2hrs	0.75	2	RBC	NA	6	3.5	16.4934
1917	CDROM2_C2_2hrs	0.75	2	RBC	NA	8.4	4	26.3894
1918	CDROM2_C2_2hrs	0.75	2	RBC	NA	6.5	3	15.3153
1919	CDROM2_C2_2hrs	0.75	2	RBC	NA	9	5	35.3429
1920	CDROM2_C2_2hrs	0.75	2	RBC	NA	7	4	21.9911
1921	CDROM2_C2_2hrs	0.75	2	WBC	Basophil	8.5	8.5	56.745
1922	CDROM2_C2_2hrs	0.75	2	WBC	Neutrophil	9	9	63.6173
1923	CDROM2_C2_2hrs	0.75	2	WBC	Eosinophil	10	10	78.5398
1924	CDROM2_C2_2hrs	0.75	2	WBC	Eosinophil	8	8	50.2655
1925	CDROM2_C2_2hrs	0.75	2	WBC	Lymphocyte	8	8	50.2655
1926	CDROM2_C2_2hrs	0.75	2	WBC	Lymphocyte	8.5	8.5	56.745
1927	CDROM2_C2_2hrs	0.75	2	WBC	Lymphocyte	9	9	63.6173
1928	CDROM2_C2_2hrs	0.75	2	WBC	Monocyte	7	7	38.4845
1929	CDROM2_C2_2hrs	0.75	2	WBC	Monocyte	5.5	5.5	23.7583
1930	CDROM2_C2_2hrs	0.75	2	WBC	Eosinophil	9	9	63.6173
1931	CDROM2_C2_2hrs	0.75	2	WBC	Eosinophil	8	8	50.2655
1932	CDROM2_C2_2hrs	0.75	2	WBC	Eosinophil	9	9	63.6173
1933	CDROM2_C2_2hrs	0.75	2	WBC	Basophil	8.5	8.5	56.745
1934	CDROM2_C2_2hrs	0.75	2	WBC	Neutrophil	10	10	78.5398
1935	CDROM2_C2_2hrs	0.75	2	WBC	Neutrophil	7	7	38.4845
1936	CDROM2_C2_2hrs	0.75	2	WBC	Neutrophil	8	8	50.2655
1937	CDROM2_C2_2hrs	0.75	2	WBC	Lymphocyte	9	9	63.6173
1938	CDROM2_C2_2hrs	0.75	2	WBC	Monocyte	7	7	38.4845
1939	CDROM2_C2_2hrs	0.75	2	WBC	Monocyte	7	7	38.4845
1940	CDROM2_C2_2hrs	0.75	2	WBC	Lymphocyte	7	7	38.4845
1941	CDROM2_C2_2hrs	0.75	2	WBC	Lymphocyte	6	6	28.2743
1942	CDROM2_C2_2hrs	0.75	2	WBC	Lymphocyte	5	5	19.635
1943	CDROM2_C2_2hrs	0.75	2	WBC	Monocyte	6	6	28.2743
1946	CDROM2_C2_4hrs	0.75	4	RBC	NA	9	5	35.3429
1947	CDROM2_C2_4hrs	0.75	4	RBC	NA	8	4	25.1327
1948	CDROM2_C2_4hrs	0.75	4	RBC	NA	7.5	3	17.6715
1949	CDROM2_C2_4hrs	0.75	4	RBC	NA	7.5	4	23.5619
1950	CDROM2_C2_4hrs	0.75	4	RBC	NA	8	4	25.1327
1951	CDROM2_C2_4hrs	0.75	4	RBC	NA	7	4	21.9911
1952	CDROM2_C2_4hrs	0.75	4	RBC	NA	7	4	21.9911
1953	CDROM2_C2_4hrs	0.75	4	RBC	NA	8	4	25.1327
1954	CDROM2_C2_4hrs	0.75	4	RBC	NA	7	3.5	19.2423
1955	CDROM2_C2_4hrs	0.75	4	RBC	NA	8	4	25.1327
1956	CDROM2_C2_4hrs	0.75	4	RBC	NA	8.5	4	26.7035
1957	CDROM2_C2_4hrs	0.75	4	RBC	NA	8	3.5	21.9911
1958	CDROM2_C2_4hrs	0.75	4	RBC	NA	8.5	5	33.3794
1959	CDROM2_C2_4hrs	0.75	4	RBC	NA	8	4	25.1327
1960	CDROM2_C2_4hrs	0.75	4	RBC	NA	7.5	4.5	26.5072
1961	CDROM2_C2_4hrs	0.75	4	RBC	NA	8	4.5	28.2743
1962	CDROM2_C2_4hrs	0.75	4	RBC	NA	7.5	4.5	26.5072
1963	CDROM2_C2_4hrs	0.75	4	RBC	NA	8	4	25.1327
1964	CDROM2_C2_4hrs	0.75	4	RBC	NA	7.5	3.5	20.6167
1965	CDROM2_C2_4hrs	0.75	4	RBC	NA	8	4	25.1327
1966	CDROM2_C2_4hrs	0.75	4	RBC	NA	7.5	4.5	26.5072
1967	CDROM2_C2_4hrs	0.75	4	RBC	NA	7	4	21.9911
1968	CDROM2_C2_4hrs	0.75	4	RBC	NA	8	4.5	28.2743
1969	CDROM2_C2_4hrs	0.75	4	RBC	NA	7	4	21.9911
1970	CDROM2_C2_4hrs	0.75	4	RBC	NA	6.5	4.5	22.9729
1996	CDROM2_C2_24hrs	0.75	24	RBC	NA	8	4	25.1327
1997	CDROM2_C2_24hrs	0.75	24	RBC	NA	9	5	35.3429
1998	CDROM2_C2_24hrs	0.75	24	RBC	NA	7	4	21.9911
1999	CDROM2_C2_24hrs	0.75	24	RBC	NA	8	4	25.1327
2000	CDROM2_C2_24hrs	0.75	24	RBC	NA	8	3.5	21.9911
2001	CDROM2_C2_24hrs	0.75	24	RBC	NA	7	4	21.9911
2002	CDROM2_C2_24hrs	0.75	24	RBC	NA	8	4	25.1327
2003	CDROM2_C2_24hrs	0.75	24	RBC	NA	6.6	3	15.5509
2004	CDROM2_C2_24hrs	0.75	24	RBC	NA	7	3.5	19.2423
2005	CDROM2_C2_24hrs	0.75	24	RBC	NA	6.6	3	15.5509
2006	CDROM2_C2_24hrs	0.75	24	RBC	NA	9	4	28.2743
2007	CDROM2_C2_24hrs	0.75	24	RBC	NA	9	5	35.3429
2008	CDROM2_C2_24hrs	0.75	24	RBC	NA	8	4	25.1327
2009	CDROM2_C2_24hrs	0.75	24	RBC	NA	8	4	25.1327
2010	CDROM2_C2_24hrs	0.75	24	RBC	NA	9	5	35.3429
2011	CDROM2_C2_24hrs	0.75	24	RBC	NA	9	5	35.3429
2012	CDROM2_C2_24hrs	0.75	24	RBC	NA	7	4	21.9911
2013	CDROM2_C2_24hrs	0.75	24	RBC	NA	9	5	35.3429
2014	CDROM2_C2_24hrs	0.75	24	RBC	NA	7	4.5	24.74
2015	CDROM2_C2_24hrs	0.75	24	RBC	NA	8	4	25.1327
2016	CDROM2_C2_24hrs	0.75	24	RBC	NA	8	3.5	21.9911
2017	CDROM2_C2_24hrs	0.75	24	RBC	NA	8	4	25.1327
2018	CDROM2_C2_24hrs	0.75	24	RBC	NA	8	4.5	28.2743
2019	CDROM2_C2_24hrs	0.75	24	RBC	NA	7.5	5	29.4524
2020	CDROM2_C2_24hrs	0.75	24	RBC	NA	9	5	35.3429
2021	CDROM2_C2_24hrs	0.75	24	WBC	Lymphocyte	7	7	38.4845
2022	CDROM2_C2_24hrs	0.75	24	WBC	Lymphocyte	7	7	38.4845
2023	CDROM2_C2_24hrs	0.75	24	WBC	Lymphocyte	7	7	38.4845
2024	CDROM2_C2_24hrs	0.75	24	WBC	Lymphocyte	8	8	50.2655
2025	CDROM2_C2_24hrs	0.75	24	WBC	Eosinophil	14	14	153.938
2026	CDROM2_C2_24hrs	0.75	24	WBC	Neutrophil	9	9	63.6173
2027	CDROM2_C2_24hrs	0.75	24	WBC	Eosinophil	12	12	113.097
2028	CDROM2_C2_24hrs	0.75	24	WBC	Lymphocyte	12	12	113.097
2029	CDROM2_C2_24hrs	0.75	24	WBC	Monocyte	12	12	113.097
2030	CDROM2_C2_24hrs	0.75	24	WBC	Lymphocyte	7	7	38.4845
2031	CDROM2_C2_24hrs	0.75	24	WBC	Lymphocyte	8	8	50.2655
2032	CDROM2_C2_24hrs	0.75	24	WBC	Lymphocyte	7	7	38.4845
2033	CDROM2_C2_24hrs	0.75	24	WBC	Eosinophil	8	8	50.2655
2034	CDROM2_C2_24hrs	0.75	24	WBC	Monocyte	8	8	50.2655
2035	CDROM2_C2_24hrs	0.75	24	WBC	Eosinophil	13	13	132.732
2036	CDROM2_C2_24hrs	0.75	24	WBC	Lymphocyte	8	8	50.2655
2037	CDROM2_C2_24hrs	0.75	24	WBC	Basophil	10	10	78.5398
2038	CDROM2_C2_24hrs	0.75	24	WBC	Eosinophil	7.5	7.5	44.1786
2039	CDROM2_C2_24hrs	0.75	24	WBC	Monocyte	8	8	50.2655
2040	CDROM2_C2_24hrs	0.75	24	WBC	Monocyte	9	9	63.6173
2041	CDROM2_C2_24hrs	0.75	24	WBC	Lymphocyte	7	7	38.4845
2042	CDROM2_C2_24hrs	0.75	24	WBC	Lymphocyte	7.5	7.5	44.1786
2043	CDROM2_C2_24hrs	0.75	24	WBC	Lymphocyte	8.5	8.5	56.745
2044	CDROM2_C2_24hrs	0.75	24	WBC	Monocyte	10	10	78.5398
2045	CDROM2_C2_24hrs	0.75	24	WBC	Basophil	8	8	50.2655
2096	CDROM2_C3_15min	0.5	0.25	RBC	NA	7	3.5	19.2423
2097	CDROM2_C3_15min	0.5	0.25	RBC	NA	8.4	4	26.3894
2098	CDROM2_C3_15min	0.5	0.25	RBC	NA	9	5	35.3429
2099	CDROM2_C3_15min	0.5	0.25	RBC	NA	8	4	25.1327
2100	CDROM2_C3_15min	0.5	0.25	RBC	NA	8	4	25.1327
2101	CDROM2_C3_15min	0.5	0.25	RBC	NA	7.5	3.5	20.6167
2102	CDROM2_C3_15min	0.5	0.25	RBC	NA	7	4	21.9911
2103	CDROM2_C3_15min	0.5	0.25	RBC	NA	8.5	4	26.7035
2104	CDROM2_C3_15min	0.5	0.25	RBC	NA	6.5	3	15.3153
2105	CDROM2_C3_15min	0.5	0.25	RBC	NA	7	3.5	19.2423
2106	CDROM2_C3_15min	0.5	0.25	RBC	NA	7.5	3	17.6715
2107	CDROM2_C3_15min	0.5	0.25	RBC	NA	7.5	3	17.6715
2108	CDROM2_C3_15min	0.5	0.25	RBC	NA	6.5	3	15.3153
2109	CDROM2_C3_15min	0.5	0.25	RBC	NA	8	4	25.1327
2110	CDROM2_C3_15min	0.5	0.25	RBC	NA	8	4	25.1327
2111	CDROM2_C3_15min	0.5	0.25	RBC	NA	9	5	35.3429
2112	CDROM2_C3_15min	0.5	0.25	RBC	NA	8	4	25.1327
2113	CDROM2_C3_15min	0.5	0.25	RBC	NA	8	4.5	28.2743
2114	CDROM2_C3_15min	0.5	0.25	RBC	NA	6	3	14.1372
2115	CDROM2_C3_15min	0.5	0.25	RBC	NA	7	4	21.9911
2116	CDROM2_C3_15min	0.5	0.25	RBC	NA	8	3.5	21.9911
2117	CDROM2_C3_15min	0.5	0.25	RBC	NA	7.5	4.5	26.5072
2118	CDROM2_C3_15min	0.5	0.25	RBC	NA	7	3.5	19.2423
2119	CDROM2_C3_15min	0.5	0.25	RBC	NA	6.5	3.5	17.8678
2120	CDROM2_C3_15min	0.5	0.25	RBC	NA	8.5	4	26.7035
2121	CDROM2_C3_15min	0.5	0.25	WBC	Lymphocyte	10	10	78.5398
2122	CDROM2_C3_15min	0.5	0.25	WBC	Lymphocyte	9	9	63.6173
2123	CDROM2_C3_15min	0.5	0.25	WBC	Lymphocyte	8	8	50.2655
2124	CDROM2_C3_15min	0.5	0.25	WBC	Lymphocyte	8	8	50.2655
2125	CDROM2_C3_15min	0.5	0.25	WBC	Lymphocyte	9	9	63.6173
2126	CDROM2_C3_15min	0.5	0.25	WBC	Eosinophil	8	8	50.2655
2127	CDROM2_C3_15min	0.5	0.25	WBC	Eosinophil	8	8	50.2655
2128	CDROM2_C3_15min	0.5	0.25	WBC	Eosinophil	8	8	50.2655
2129	CDROM2_C3_15min	0.5	0.25	WBC	Lymphocyte	7.5	7.5	44.1786
2130	CDROM2_C3_15min	0.5	0.25	WBC	Lymphocyte	8	8	50.2655
2134	CDROM2_C3_15min	0.5	0.25	WBC	Basophil	7	7	38.4845
2135	CDROM2_C3_15min	0.5	0.25	WBC	Lymphocyte	8	8	50.2655
2136	CDROM2_C3_15min	0.5	0.25	WBC	Lymphocyte	8	8	50.2655
2137	CDROM2_C3_15min	0.5	0.25	WBC	Lymphocyte	7	7	38.4845
2138	CDROM2_C3_15min	0.5	0.25	WBC	Lymphocyte	7	7	38.4845
2139	CDROM2_C3_15min	0.5	0.25	WBC	Lymphocyte	6	6	28.2743
2140	CDROM2_C3_15min	0.5	0.25	WBC	Lymphocyte	6	6	28.2743
2141	CDROM2_C3_15min	0.5	0.25	WBC	Monocyte	9	9	63.6173
2142	CDROM2_C3_15min	0.5	0.25	WBC	Neutrophil	7	7	38.4845
2143	CDROM2_C3_15min	0.5	0.25	WBC	Lymphocyte	8	8	50.2655
2144	CDROM2_C3_15min	0.5	0.25	WBC	Lymphocyte	8	8	50.2655
2145	CDROM2_C3_15min	0.5	0.25	WBC	Lymphocyte	7	7	38.4845
2146	CDROM2_C3_30min	0.5	0.5	RBC	NA	7.5	3.5	20.6167
2147	CDROM2_C3_30min	0.5	0.5	RBC	NA	9	3	21.2058
2148	CDROM2_C3_30min	0.5	0.5	RBC	NA	8.5	4.5	30.0415
2149	CDROM2_C3_30min	0.5	0.5	RBC	NA	6.5	3.5	17.8678
2150	CDROM2_C3_30min	0.5	0.5	RBC	NA	7	4.5	24.74
2151	CDROM2_C3_30min	0.5	0.5	RBC	NA	7.5	4	23.5619
2152	CDROM2_C3_30min	0.5	0.5	RBC	NA	8	4	25.1327
2153	CDROM2_C3_30min	0.5	0.5	RBC	NA	9	5	35.3429
2154	CDROM2_C3_30min	0.5	0.5	RBC	NA	7	5	27.4889
2155	CDROM2_C3_30min	0.5	0.5	RBC	NA	8	4.5	28.2743
2156	CDROM2_C3_30min	0.5	0.5	RBC	NA	7.5	5	29.4524
2157	CDROM2_C3_30min	0.5	0.5	RBC	NA	9	5	35.3429
2158	CDROM2_C3_30min	0.5	0.5	RBC	NA	7	4.5	24.74
2159	CDROM2_C3_30min	0.5	0.5	RBC	NA	8	4	25.1327
2160	CDROM2_C3_30min	0.5	0.5	RBC	NA	9	5	35.3429
2161	CDROM2_C3_30min	0.5	0.5	RBC	NA	7	5	27.4889
2162	CDROM2_C3_30min	0.5	0.5	RBC	NA	7	4	21.9911
2163	CDROM2_C3_30min	0.5	0.5	RBC	NA	9	5	35.3429
2164	CDROM2_C3_30min	0.5	0.5	RBC	NA	7.5	3	17.6715
2165	CDROM2_C3_30min	0.5	0.5	RBC	NA	7.5	3.5	20.6167
2166	CDROM2_C3_30min	0.5	0.5	RBC	NA	8	4.5	28.2743
2167	CDROM2_C3_30min	0.5	0.5	RBC	NA	8	4.5	28.2743
2168	CDROM2_C3_30min	0.5	0.5	RBC	NA	7.5	3.5	20.6167
2169	CDROM2_C3_30min	0.5	0.5	RBC	NA	6.5	3.5	17.8678
2170	CDROM2_C3_30min	0.5	0.5	RBC	NA	9	5	35.3429
2171	CDROM2_C3_30min	0.5	0.5	WBC	Neutrophil	5	5	19.635
2172	CDROM2_C3_30min	0.5	0.5	WBC	Neutrophil	6	6	28.2743
2173	CDROM2_C3_30min	0.5	0.5	WBC	Neutrophil	6	6	28.2743
2174	CDROM2_C3_30min	0.5	0.5	WBC	Neutrophil	7	7	38.4845
2176	CDROM2_C3_30min	0.5	0.5	WBC	Neutrophil	8	8	50.2655
2177	CDROM2_C3_30min	0.5	0.5	WBC	Lymphocyte	6	6	28.2743
2178	CDROM2_C3_30min	0.5	0.5	WBC	Lymphocyte	6	6	28.2743
2179	CDROM2_C3_30min	0.5	0.5	WBC	Lymphocyte	7	7	38.4845
2181	CDROM2_C3_30min	0.5	0.5	WBC	Neutrophil	8	8	50.2655
2182	CDROM2_C3_30min	0.5	0.5	WBC	Monocyte	8	8	50.2655
2183	CDROM2_C3_30min	0.5	0.5	WBC	Lymphocyte	10	10	78.5398
2184	CDROM2_C3_30min	0.5	0.5	WBC	Lymphocyte	5	5	19.635
2185	CDROM2_C3_30min	0.5	0.5	WBC	Lymphocyte	7	7	38.4845
2186	CDROM2_C3_30min	0.5	0.5	WBC	Lymphocyte	8	8	50.2655
2187	CDROM2_C3_30min	0.5	0.5	WBC	Lymphocyte	7	7	38.4845
2188	CDROM2_C3_30min	0.5	0.5	WBC	Neutrophil	7	7	38.4845
2189	CDROM2_C3_30min	0.5	0.5	WBC	Lymphocyte	9	9	63.6173
2190	CDROM2_C3_30min	0.5	0.5	WBC	Lymphocyte	10	10	78.5398
2193	CDROM2_C3_30min	0.5	0.5	WBC	Lymphocyte	8	8	50.2655
2194	CDROM2_C3_30min	0.5	0.5	WBC	Basophil	10	10	78.5398
2195	CDROM2_C3_30min	0.5	0.5	WBC	Neutrophil	9	9	63.6173
2196	CDROM2_C3_1hr	0.5	1	RBC	NA	7.5	3.5	20.6167
2197	CDROM2_C3_1hr	0.5	1	RBC	NA	9	5	35.3429
2198	CDROM2_C3_1hr	0.5	1	RBC	NA	9	5	35.3429
2199	CDROM2_C3_1hr	0.5	1	RBC	NA	7.5	3	17.6715
2200	CDROM2_C3_1hr	0.5	1	RBC	NA	8.5	4	26.7035
2201	CDROM2_C3_1hr	0.5	1	RBC	NA	8.5	4	26.7035
2202	CDROM2_C3_1hr	0.5	1	RBC	NA	7.5	3.5	20.6167
2203	CDROM2_C3_1hr	0.5	1	RBC	NA	9	5	35.3429
2204	CDROM2_C3_1hr	0.5	1	RBC	NA	7	5	27.4889
2205	CDROM2_C3_1hr	0.5	1	RBC	NA	7.5	4.5	26.5072
2206	CDROM2_C3_1hr	0.5	1	RBC	NA	8	4.5	28.2743
2207	CDROM2_C3_1hr	0.5	1	RBC	NA	8	4.5	28.2743
2208	CDROM2_C3_1hr	0.5	1	RBC	NA	9	5	35.3429
2209	CDROM2_C3_1hr	0.5	1	RBC	NA	6.5	4.5	22.9729
2210	CDROM2_C3_1hr	0.5	1	RBC	NA	7	4	21.9911
2211	CDROM2_C3_1hr	0.5	1	RBC	NA	7	3.5	19.2423
2212	CDROM2_C3_1hr	0.5	1	RBC	NA	9	4	28.2743
2213	CDROM2_C3_1hr	0.5	1	RBC	NA	9	4	28.2743
2214	CDROM2_C3_1hr	0.5	1	RBC	NA	6.5	3.5	17.8678
2215	CDROM2_C3_1hr	0.5	1	RBC	NA	7	3	16.4934
2216	CDROM2_C3_1hr	0.5	1	RBC	NA	7	4.5	24.74
2217	CDROM2_C3_1hr	0.5	1	RBC	NA	8.5	4.5	30.0415
2218	CDROM2_C3_1hr	0.5	1	RBC	NA	9	5	35.3429
2219	CDROM2_C3_1hr	0.5	1	RBC	NA	9	5	35.3429
2220	CDROM2_C3_1hr	0.5	1	RBC	NA	9	5	35.3429
2221	CDROM2_C3_1hr	0.5	1	WBC	Lymphocyte	5.5	5.5	23.7583
2222	CDROM2_C3_1hr	0.5	1	WBC	Monocyte	7	7	38.4845
2223	CDROM2_C3_1hr	0.5	1	WBC	Lymphocyte	7	7	38.4845
2224	CDROM2_C3_1hr	0.5	1	WBC	Neutrophil	7	7	38.4845
2225	CDROM2_C3_1hr	0.5	1	WBC	Eosinophil	6.5	6.5	33.1831
2228	CDROM2_C3_1hr	0.5	1	WBC	Lymphocyte	6	6	28.2743
2229	CDROM2_C3_1hr	0.5	1	WBC	Lymphocyte	7	7	38.4845
2230	CDROM2_C3_1hr	0.5	1	WBC	Lymphocyte	8	8	50.2655
2231	CDROM2_C3_1hr	0.5	1	WBC	Monocyte	7.7	7.7	46.5663
2232	CDROM2_C3_1hr	0.5	1	WBC	Monocyte	9	9	63.6173
2233	CDROM2_C3_1hr	0.5	1	WBC	Eosinophil	9	9	63.6173
2234	CDROM2_C3_1hr	0.5	1	WBC	Eosinophil	5	5	19.635
2235	CDROM2_C3_1hr	0.5	1	WBC	Neutrophil	8	8	50.2655
2236	CDROM2_C3_1hr	0.5	1	WBC	Neutrophil	7	7	38.4845
2237	CDROM2_C3_1hr	0.5	1	WBC	Neutrophil	6	6	28.2743
2242	CDROM2_C3_1hr	0.5	1	WBC	Lymphocyte	7	7	38.4845
2243	CDROM2_C3_1hr	0.5	1	WBC	Lymphocyte	10	10	78.5398
2245	CDROM2_C3_1hr	0.5	1	WBC	Lymphocyte	9	9	63.6173
2246	CDROM2_C3_2hrs	0.5	2	RBC	NA	7.5	3	17.6715
2247	CDROM2_C3_2hrs	0.5	2	RBC	NA	8	4	25.1327
2248	CDROM2_C3_2hrs	0.5	2	RBC	NA	9	5	35.3429
2249	CDROM2_C3_2hrs	0.5	2	RBC	NA	9	5	35.3429
2250	CDROM2_C3_2hrs	0.5	2	RBC	NA	8.5	4.5	30.0415
2251	CDROM2_C3_2hrs	0.5	2	RBC	NA	7	4.5	24.74
2252	CDROM2_C3_2hrs	0.5	2	RBC	NA	8	4	25.1327
2253	CDROM2_C3_2hrs	0.5	2	RBC	NA	8.5	4	26.7035
2254	CDROM2_C3_2hrs	0.5	2	RBC	NA	9	5	35.3429
2255	CDROM2_C3_2hrs	0.5	2	RBC	NA	8	4.5	28.2743
2256	CDROM2_C3_2hrs	0.5	2	RBC	NA	7.5	5	29.4524
2257	CDROM2_C3_2hrs	0.5	2	RBC	NA	8.5	4	26.7035
2258	CDROM2_C3_2hrs	0.5	2	RBC	NA	8	4.5	28.2743
2259	CDROM2_C3_2hrs	0.5	2	RBC	NA	8	4.5	28.2743
2260	CDROM2_C3_2hrs	0.5	2	RBC	NA	8	4	25.1327
2261	CDROM2_C3_2hrs	0.5	2	RBC	NA	7.5	3	17.6715
2262	CDROM2_C3_2hrs	0.5	2	RBC	NA	9	5	35.3429
2263	CDROM2_C3_2hrs	0.5	2	RBC	NA	6	3	14.1372
2264	CDROM2_C3_2hrs	0.5	2	RBC	NA	9	4	28.2743
2265	CDROM2_C3_2hrs	0.5	2	RBC	NA	7.5	3.5	20.6167
2266	CDROM2_C3_2hrs	0.5	2	RBC	NA	9	5	35.3429
2267	CDROM2_C3_2hrs	0.5	2	RBC	NA	9	5	35.3429
2268	CDROM2_C3_2hrs	0.5	2	RBC	NA	9	5	35.3429
2269	CDROM2_C3_2hrs	0.5	2	RBC	NA	9	5	35.3429
2270	CDROM2_C3_2hrs	0.5	2	RBC	NA	8	5	31.4159
2296	CDROM2_C3_4hrs	0.5	4	RBC	NA	9	5	35.3429
2297	CDROM2_C3_4hrs	0.5	4	RBC	NA	8	4	25.1327
2298	CDROM2_C3_4hrs	0.5	4	RBC	NA	6.5	3	15.3153
2299	CDROM2_C3_4hrs	0.5	4	RBC	NA	8	4	25.1327
2300	CDROM2_C3_4hrs	0.5	4	RBC	NA	8.5	4	26.7035
2301	CDROM2_C3_4hrs	0.5	4	RBC	NA	7.5	3	17.6715
2302	CDROM2_C3_4hrs	0.5	4	RBC	NA	8	5	31.4159
2303	CDROM2_C3_4hrs	0.5	4	RBC	NA	9	5	35.3429
2304	CDROM2_C3_4hrs	0.5	4	RBC	NA	9	5	35.3429
2305	CDROM2_C3_4hrs	0.5	4	RBC	NA	10	5	39.2699
2306	CDROM2_C3_4hrs	0.5	4	RBC	NA	7.5	4	23.5619
2307	CDROM2_C3_4hrs	0.5	4	RBC	NA	7.5	3	17.6715
2308	CDROM2_C3_4hrs	0.5	4	RBC	NA	8	4.5	28.2743
2309	CDROM2_C3_4hrs	0.5	4	RBC	NA	9	5	35.3429
2310	CDROM2_C3_4hrs	0.5	4	RBC	NA	7.5	3	17.6715
2311	CDROM2_C3_4hrs	0.5	4	RBC	NA	8	5	31.4159
2312	CDROM2_C3_4hrs	0.5	4	RBC	NA	9	5	35.3429
2313	CDROM2_C3_4hrs	0.5	4	RBC	NA	10	5	39.2699
2314	CDROM2_C3_4hrs	0.5	4	RBC	NA	8	4.5	28.2743
2315	CDROM2_C3_4hrs	0.5	4	RBC	NA	9	4	28.2743
2316	CDROM2_C3_4hrs	0.5	4	RBC	NA	9	5	35.3429
2317	CDROM2_C3_4hrs	0.5	4	RBC	NA	8	5	31.4159
2318	CDROM2_C3_4hrs	0.5	4	RBC	NA	9	5	35.3429
2319	CDROM2_C3_4hrs	0.5	4	RBC	NA	9	5	35.3429
2320	CDROM2_C3_4hrs	0.5	4	RBC	NA	8	4	25.1327
2321	CDROM2_C3_4hrs	0.5	4	WBC	Eosinophil	12	12	113.097
2322	CDROM2_C3_4hrs	0.5	4	WBC	Basophil	5	5	19.635
2323	CDROM2_C3_4hrs	0.5	4	WBC	Lymphocyte	8	8	50.2655
2324	CDROM2_C3_4hrs	0.5	4	WBC	Lymphocyte	9	9	63.6173
2325	CDROM2_C3_4hrs	0.5	4	WBC	Lymphocyte	7	7	38.4845
2326	CDROM2_C3_4hrs	0.5	4	WBC	Lymphocyte	8	8	50.2655
2328	CDROM2_C3_4hrs	0.5	4	WBC	Monocyte	11	11	95.0332
2329	CDROM2_C3_4hrs	0.5	4	WBC	Neutrophil	9	9	63.6173
2330	CDROM2_C3_4hrs	0.5	4	WBC	Neutrophil	6	6	28.2743
2331	CDROM2_C3_4hrs	0.5	4	WBC	Neutrophil	4	4	12.5664
2332	CDROM2_C3_4hrs	0.5	4	WBC	Monocyte	7	7	38.4845
2333	CDROM2_C3_4hrs	0.5	4	WBC	Lymphocyte	8	8	50.2655
2334	CDROM2_C3_4hrs	0.5	4	WBC	Monocyte	2	2	3.14159
2335	CDROM2_C3_4hrs	0.5	4	WBC	Basophil	11	11	95.0332
2336	CDROM2_C3_4hrs	0.5	4	WBC	Lymphocyte	9	9	63.6173
2342	CDROM2_C3_4hrs	0.5	4	WBC	Monocyte	7	7	38.4845
2343	CDROM2_C3_4hrs	0.5	4	WBC	Lymphocyte	6	6	28.2743
2344	CDROM2_C3_4hrs	0.5	4	WBC	Lymphocyte	9	9	63.6173
2345	CDROM2_C3_4hrs	0.5	4	WBC	Neutrophil	6	6	28.2743
2346	CDROM2_C3_24hrs	0.5	24	RBC	NA	7	3.5	19.2423
2347	CDROM2_C3_24hrs	0.5	24	RBC	NA	9	5	35.3429
2348	CDROM2_C3_24hrs	0.5	24	RBC	NA	8.5	4	26.7035
2349	CDROM2_C3_24hrs	0.5	24	RBC	NA	8	4	25.1327
2350	CDROM2_C3_24hrs	0.5	24	RBC	NA	8.5	4	26.7035
2351	CDROM2_C3_24hrs	0.5	24	RBC	NA	10	5	39.2699
2352	CDROM2_C3_24hrs	0.5	24	RBC	NA	9	4	28.2743
2353	CDROM2_C3_24hrs	0.5	24	RBC	NA	8	4	25.1327
2354	CDROM2_C3_24hrs	0.5	24	RBC	NA	9	5	35.3429
2355	CDROM2_C3_24hrs	0.5	24	RBC	NA	7.5	4	23.5619
2356	CDROM2_C3_24hrs	0.5	24	RBC	NA	8.5	4.5	30.0415
2357	CDROM2_C3_24hrs	0.5	24	RBC	NA	7.5	4.5	26.5072
2358	CDROM2_C3_24hrs	0.5	24	RBC	NA	7.5	3.5	20.6167
2359	CDROM2_C3_24hrs	0.5	24	RBC	NA	9	5	35.3429
2360	CDROM2_C3_24hrs	0.5	24	RBC	NA	8	4	25.1327
2361	CDROM2_C3_24hrs	0.5	24	RBC	NA	9	5	35.3429
2362	CDROM2_C3_24hrs	0.5	24	RBC	NA	9	4.5	31.8086
2363	CDROM2_C3_24hrs	0.5	24	RBC	NA	8	4.5	28.2743
2364	CDROM2_C3_24hrs	0.5	24	RBC	NA	9	5	35.3429
2365	CDROM2_C3_24hrs	0.5	24	RBC	NA	6.5	3	15.3153
2366	CDROM2_C3_24hrs	0.5	24	RBC	NA	7.5	3	17.6715
2367	CDROM2_C3_24hrs	0.5	24	RBC	NA	8.5	4	26.7035
2368	CDROM2_C3_24hrs	0.5	24	RBC	NA	9	5	35.3429
2369	CDROM2_C3_24hrs	0.5	24	RBC	NA	10	5	39.2699
2370	CDROM2_C3_24hrs	0.5	24	RBC	NA	10	5	39.2699
2371	CDROM2_C3_24hrs	0.5	24	WBC	Lymphocyte	7	7	38.4845
2372	CDROM2_C3_24hrs	0.5	24	WBC	Neutrophil	5	5	19.635
2373	CDROM2_C3_24hrs	0.5	24	WBC	Neutrophil	12	12	113.097
2374	CDROM2_C3_24hrs	0.5	24	WBC	Lymphocyte	11	11	95.0332
2375	CDROM2_C3_24hrs	0.5	24	WBC	Lymphocyte	5	5	19.635
2376	CDROM2_C3_24hrs	0.5	24	WBC	Basophil	9	9	63.6173
2377	CDROM2_C3_24hrs	0.5	24	WBC	Neutrophil	7	7	38.4845
2379	CDROM2_C3_24hrs	0.5	24	WBC	Neutrophil	9	9	63.6173
2381	CDROM2_C3_24hrs	0.5	24	WBC	Neutrophil	9	9	63.6173
2382	CDROM2_C3_24hrs	0.5	24	WBC	Lymphocyte	5	5	19.635
2383	CDROM2_C3_24hrs	0.5	24	WBC	Lymphocyte	8	8	50.2655
2384	CDROM2_C3_24hrs	0.5	24	WBC	Monocyte	2	2	3.14159
2385	CDROM2_C3_24hrs	0.5	24	WBC	Lymphocyte	12	12	113.097
2386	CDROM2_C3_24hrs	0.5	24	WBC	Lymphocyte	11	11	95.0332
2387	CDROM2_C3_24hrs	0.5	24	WBC	Lymphocyte	12	12	113.097
2388	CDROM2_C3_24hrs	0.5	24	WBC	Lymphocyte	15	15	176.715
2389	CDROM2_C3_24hrs	0.5	24	WBC	Monocyte	12	12	113.097
2390	CDROM2_C3_24hrs	0.5	24	WBC	Monocyte	5	5	19.635
2391	CDROM2_C3_24hrs	0.5	24	WBC	Lymphocyte	11	11	95.0332
2393	CDROM2_C3_24hrs	0.5	24	WBC	Basophil	5	5	19.635
2394	CDROM2_C3_24hrs	0.5	24	WBC	Lymphocyte	6	6	28.2743
2395	CDROM2_C3_24hrs	0.5	24	WBC	Monocyte	7	7	38.4845
2446	CDROM2_C4_15min	0.25	0.25	RBC	NA	6	3	14.1372
2447	CDROM2_C4_15min	0.25	0.25	RBC	NA	9	5	35.3429
2448	CDROM2_C4_15min	0.25	0.25	RBC	NA	8	4	25.1327
2449	CDROM2_C4_15min	0.25	0.25	RBC	NA	8.5	4.5	30.0415
2450	CDROM2_C4_15min	0.25	0.25	RBC	NA	8	4	25.1327
2451	CDROM2_C4_15min	0.25	0.25	RBC	NA	9	5	35.3429
2452	CDROM2_C4_15min	0.25	0.25	RBC	NA	8	4.5	28.2743
2453	CDROM2_C4_15min	0.25	0.25	RBC	NA	7.5	3.5	20.6167
2454	CDROM2_C4_15min	0.25	0.25	RBC	NA	8.5	5	33.3794
2455	CDROM2_C4_15min	0.25	0.25	RBC	NA	7.5	3.5	20.6167
2456	CDROM2_C4_15min	0.25	0.25	RBC	NA	8	4	25.1327
2457	CDROM2_C4_15min	0.25	0.25	RBC	NA	9	5	35.3429
2458	CDROM2_C4_15min	0.25	0.25	RBC	NA	8	4	25.1327
2459	CDROM2_C4_15min	0.25	0.25	RBC	NA	8	4.5	28.2743
2460	CDROM2_C4_15min	0.25	0.25	RBC	NA	7	3.5	19.2423
2461	CDROM2_C4_15min	0.25	0.25	RBC	NA	9	5	35.3429
2462	CDROM2_C4_15min	0.25	0.25	RBC	NA	6	3	14.1372
2463	CDROM2_C4_15min	0.25	0.25	RBC	NA	7	3.5	19.2423
2464	CDROM2_C4_15min	0.25	0.25	RBC	NA	8	5	31.4159
2465	CDROM2_C4_15min	0.25	0.25	RBC	NA	8	5	31.4159
2466	CDROM2_C4_15min	0.25	0.25	RBC	NA	7.5	3.5	20.6167
2467	CDROM2_C4_15min	0.25	0.25	RBC	NA	6.5	3.5	17.8678
2468	CDROM2_C4_15min	0.25	0.25	RBC	NA	8	4	25.1327
2469	CDROM2_C4_15min	0.25	0.25	RBC	NA	8	4.5	28.2743
2470	CDROM2_C4_15min	0.25	0.25	RBC	NA	8	3	18.8496
2474	CDROM2_C4_15min	0.25	0.25	WBC	Lymphocyte	10	10	78.5398
2476	CDROM2_C4_15min	0.25	0.25	WBC	Lymphocyte	11	11	95.0332
2477	CDROM2_C4_15min	0.25	0.25	WBC	Lymphocyte	12	12	113.097
2478	CDROM2_C4_15min	0.25	0.25	WBC	Lymphocyte	13	13	132.732
2479	CDROM2_C4_15min	0.25	0.25	WBC	Lymphocyte	13	13	132.732
2481	CDROM2_C4_15min	0.25	0.25	WBC	Neutrophil	11	11	95.0332
2482	CDROM2_C4_15min	0.25	0.25	WBC	Basophil	11	11	95.0332
2483	CDROM2_C4_15min	0.25	0.25	WBC	Lymphocyte	10	10	78.5398
2484	CDROM2_C4_15min	0.25	0.25	WBC	Lymphocyte	7	7	38.4845
2485	CDROM2_C4_15min	0.25	0.25	WBC	Monocyte	13	13	132.732
2486	CDROM2_C4_15min	0.25	0.25	WBC	Monocyte	9	9	63.6173
2487	CDROM2_C4_15min	0.25	0.25	WBC	Lymphocyte	10	10	78.5398
2488	CDROM2_C4_15min	0.25	0.25	WBC	Lymphocyte	8	8	50.2655
2489	CDROM2_C4_15min	0.25	0.25	WBC	Monocyte	9	9	63.6173
2490	CDROM2_C4_15min	0.25	0.25	WBC	Basophil	8	8	50.2655
2491	CDROM2_C4_15min	0.25	0.25	WBC	Eosinophil	10	10	78.5398
2494	CDROM2_C4_15min	0.25	0.25	WBC	Monocyte	9	9	63.6173
2495	CDROM2_C4_30min	0.25	0.5	RBC	NA	8	4	25.1327
2496	CDROM2_C4_30min	0.25	0.5	RBC	NA	7	3.5	19.2423
2497	CDROM2_C4_30min	0.25	0.5	RBC	NA	8.5	4.5	30.0415
2498	CDROM2_C4_30min	0.25	0.5	RBC	NA	9	5	35.3429
2499	CDROM2_C4_30min	0.25	0.5	RBC	NA	8.5	4.5	30.0415
2500	CDROM2_C4_30min	0.25	0.5	RBC	NA	8.5	4	26.7035
2501	CDROM2_C4_30min	0.25	0.5	RBC	NA	8	4.5	28.2743
2502	CDROM2_C4_30min	0.25	0.5	RBC	NA	8.5	4.5	30.0415
2503	CDROM2_C4_30min	0.25	0.5	RBC	NA	8.5	5	33.3794
2504	CDROM2_C4_30min	0.25	0.5	RBC	NA	8	4.5	28.2743
2505	CDROM2_C4_30min	0.25	0.5	RBC	NA	7.5	3.5	20.6167
2506	CDROM2_C4_30min	0.25	0.5	RBC	NA	8.5	4	26.7035
2507	CDROM2_C4_30min	0.25	0.5	RBC	NA	8	4	25.1327
2508	CDROM2_C4_30min	0.25	0.5	RBC	NA	7.5	4.5	26.5072
2509	CDROM2_C4_30min	0.25	0.5	RBC	NA	8	4	25.1327
2510	CDROM2_C4_30min	0.25	0.5	RBC	NA	7.5	3.5	20.6167
2511	CDROM2_C4_30min	0.25	0.5	RBC	NA	9	5	35.3429
2512	CDROM2_C4_30min	0.25	0.5	RBC	NA	9	5	35.3429
2513	CDROM2_C4_30min	0.25	0.5	RBC	NA	9	4	28.2743
2514	CDROM2_C4_30min	0.25	0.5	RBC	NA	7	3.5	19.2423
2515	CDROM2_C4_30min	0.25	0.5	RBC	NA	6.5	3	15.3153
2516	CDROM2_C4_30min	0.25	0.5	RBC	NA	9	5	35.3429
2517	CDROM2_C4_30min	0.25	0.5	RBC	NA	9	5	35.3429
2518	CDROM2_C4_30min	0.25	0.5	RBC	NA	9	5	35.3429
2519	CDROM2_C4_30min	0.25	0.5	RBC	NA	8.5	4	26.7035
2520	CDROM2_C4_30min	0.25	0.5	WBC	Lymphocyte	8	8	50.2655
2521	CDROM2_C4_30min	0.25	0.5	WBC	Lymphocyte	12	12	113.097
2522	CDROM2_C4_30min	0.25	0.5	WBC	Lymphocyte	11	11	95.0332
2523	CDROM2_C4_30min	0.25	0.5	WBC	Lymphocyte	10	10	78.5398
2524	CDROM2_C4_30min	0.25	0.5	WBC	Basophil	9	9	63.6173
2525	CDROM2_C4_30min	0.25	0.5	WBC	Lymphocyte	11	11	95.0332
2526	CDROM2_C4_30min	0.25	0.5	WBC	Lymphocyte	14	14	153.938
2527	CDROM2_C4_30min	0.25	0.5	WBC	Lymphocyte	11	11	95.0332
2528	CDROM2_C4_30min	0.25	0.5	WBC	Lymphocyte	14	14	153.938
2530	CDROM2_C4_30min	0.25	0.5	WBC	Lymphocyte	13	13	132.732
2532	CDROM2_C4_30min	0.25	0.5	WBC	Lymphocyte	13	13	132.732
2533	CDROM2_C4_30min	0.25	0.5	WBC	Lymphocyte	5	5	19.635
2534	CDROM2_C4_30min	0.25	0.5	WBC	Monocyte	10	10	78.5398
2535	CDROM2_C4_30min	0.25	0.5	WBC	Monocyte	10	10	78.5398
2536	CDROM2_C4_30min	0.25	0.5	WBC	Basophil	9	9	63.6173
2537	CDROM2_C4_30min	0.25	0.5	WBC	Lymphocyte	7	7	38.4845
2539	CDROM2_C4_30min	0.25	0.5	WBC	Lymphocyte	11	11	95.0332
2540	CDROM2_C4_30min	0.25	0.5	WBC	Eosinophil	9	9	63.6173
2541	CDROM2_C4_30min	0.25	0.5	WBC	Lymphocyte	8	8	50.2655
2542	CDROM2_C4_30min	0.25	0.5	WBC	Basophil	7	7	38.4845
2543	CDROM2_C4_30min	0.25	0.5	WBC	Monocyte	12	12	113.097
2544	CDROM2_C4_30min	0.25	0.5	WBC	Lymphocyte	10	10	78.5398
2545	CDROM2_C4_1hr	0.25	1	RBC	NA	6.5	3	15.3153
2546	CDROM2_C4_1hr	0.25	1	RBC	NA	7	3.5	19.2423
2547	CDROM2_C4_1hr	0.25	1	RBC	NA	8	4	25.1327
2548	CDROM2_C4_1hr	0.25	1	RBC	NA	9	5	35.3429
2549	CDROM2_C4_1hr	0.25	1	RBC	NA	8.5	4	26.7035
2550	CDROM2_C4_1hr	0.25	1	RBC	NA	9	5	35.3429
2551	CDROM2_C4_1hr	0.25	1	RBC	NA	9	5	35.3429
2552	CDROM2_C4_1hr	0.25	1	RBC	NA	8	4.5	28.2743
2553	CDROM2_C4_1hr	0.25	1	RBC	NA	7	3.5	19.2423
2554	CDROM2_C4_1hr	0.25	1	RBC	NA	8	5	31.4159
2555	CDROM2_C4_1hr	0.25	1	RBC	NA	8	4.5	28.2743
2556	CDROM2_C4_1hr	0.25	1	RBC	NA	9	5	35.3429
2557	CDROM2_C4_1hr	0.25	1	RBC	NA	9	5	35.3429
2558	CDROM2_C4_1hr	0.25	1	RBC	NA	9	5	35.3429
2559	CDROM2_C4_1hr	0.25	1	RBC	NA	8	5	31.4159
2560	CDROM2_C4_1hr	0.25	1	RBC	NA	9	5	35.3429
2561	CDROM2_C4_1hr	0.25	1	RBC	NA	8	4	25.1327
[truncated: 1,211 more rows]
